# Supplementary material for: Two-wave panel survey dataset on who feels affected by Hurricane Florence
Source: Data Brief. 2020 Sep 29;33:106361. doi: 10.1016/j.dib.2020.106361 (PMC7548421; doi:10.1016/j.dib.2020.106361)
Supplement: Supplementary file 1 [file mmc1.zip]

Archive with 10 entries (7 files):
- Supplementary Material/
- Supplementary Material/Codebook.pdf
- __MACOSX/
- __MACOSX/Supplementary Material/
- __MACOSX/Supplementary Material/._Codebook.pdf
- Supplementary Material/Florence_Dataset.csv
- __MACOSX/Supplementary Material/._Florence_Dataset.csv
- Supplementary Material/Data in Brief DoFile.rtf
- __MACOSX/Supplementary Material/._Data in Brief DoFile.rtf
- __MACOSX/._Supplementary Material
