# Supplementary material for: Two-wave panel survey dataset on who feels affected by Hurricane Florence
Source: Data Brief. 2020 Sep 29;33:106361. doi: 10.1016/j.dib.2020.106361 (PMC7548421; doi:10.1016/j.dib.2020.106361)
Supplement: Supplementary file 1 [file mmc1.zip › Supplementary Material/Florence_Dataset.csv]

caseid	treatment	past_hurr1	past_hurr2	help1	help2	help3	help4	gw_real	gw_anthro	gw_worry	gw_discuss	ec1	pt1	ec2	pt2	ec3	pt3	ec4	pt4	ec5	ec6	pt5	ec7	pt6	pt7	birthyr	gender	race	educ	marstat	employ	faminc_new	pid7	inputstate	casscounty	casszip	votereg	turnout16	presvote16post	ideo5	religpew	pew_churatd	weight	treat_w2	florence
385934810	2	3	3	3	3	5	3	1	1	1	2	3	3	2	3	2	2	3	3	3	2	2	2	2	2	1994	2	3	1	5	7	97	4	6	6071	92316	3	2	7	3	11	7
386175411	1	3	3	1	1	1	1	2	4	4	4	1	3	4	3	1	2	4	3	4	1	2	1	4	3	1957	2	1	4	1	2	6	7	18	18045	47932	1	1	2	4	1	1
386223869	1	3	2	1	1	1	1	1	1	2	2	1	3	4	2	2	3	4	3	4	3	2	1	4	3	1960	2	2	1	5	6	2	1	12	12031	32206	1	2	7	6	1	1	1.588289551	3	3
386227977	2	3	3	5	5	5	5	1	2	4	3	3	4	2	2	2	3	2	3	2	4	4	5	5	5	1948	1	2	3	5	5	97	7	6	6095	94590	1	1	2	5	12	5	1.034448468	1	3
386228108	3	3	3	5	3	4	5	1	2	2	2	1	4	1	1	1	2	5	3	5	2	1	1	2	1	1952	2	1	2	1	2	4	1	37	37169	27030	3	2	7	3	1	5	0.764259689	3	2
386234735	1	3	3	8	8	9	9	1	2	1	2	5	2	2	4	4	4	2	2	2	4	4	2	4	4	1956	2	1	1	6	7	97	4	42	42071	17601	2	2	7	2	12	6
386246776	3	2	2	1	1	1	1	2	4	4	4	1	3	4	1	1	2	3	2	4	3	3	2	2	1	1959	1	1	1	1	1	10	5	12	12101	34668	1	1	2	4	1	1
386251603	1	3	3	2	2	2	2	1	1	1	1	1	2	2	3	1	2	4	2	4	2	2	1	2	2	1958	2	3	6	1	5	11	1	53	53053	98466	1	1	1	1	10	5
386277209	3	3	2	5	7	2	1	2	1	1	2	2	3	2	3	1	1	2	2	3	1	2	2	3	3	1962	2	3	6	1	1	6	1	48	48453	73301	1	1	1	3	2	3
386285416	1	3	3	1	5	2	9	1	1	2	3	1	4	4	2	1	2	4	3	5	1	2	2	2	2	1927	1	1	5	1	5	12	1	34	34013	7039	1	1	1	3	5	1	0.798410588	1	3
386285479	2	3	1	1	1	2	1	3	1	1	2	3	3	1	3	1	2	3	3	4	2	2	2	2	1	1976	1	2	6	6	1	97	3	36	36061	10026	1	1	1	3	11	3	2.1196875	3	3
386293767	3	3	3	3	3	3	7	3	3	2	3	1	4	4	2	2	3	4	4	4	5	2	2	3	2	1956	2	1	4	3	4	9	4	26	26087	48003	1	1	1	3	11	3	1.019006696	2	3
386303233	3	2	2	1	1	1	2	1	2	4	3	1	4	4	2	1	1	4	4	5	2	2	2	2	2	1949	2	1	5	1	5	97	7	34	34003	7481	1	1	2	4	10	6
386313029	3	2	2	5	5	5	5	1	1	2	4	3	3	3	3	3	3	3	3	3	3	3	3	3	3	1998	2	2	3	5	8	97	4	36	36071	10940	1	1	1	3	11	7	1.342087848	1	3
386314249	1	2	2	5	4	5	5	1	3	1	2	1	5	5	2	2	2	4	3	4	2	2	2	2	2	1964	1	1	6	5	1	10	6	36	36047	11228	2	2	7	4	4	5
386320310	1	3	3	3	2	4	1	1	1	2	1	2	2	5	2	2	2	4	3	4	1	2	3	4	4	1991	2	4	6	5	8	12	2	39	39049	43221	1	1	1	2	8	5
386320313	3	2	1	1	1	1	1	1	2	1	2	1	2	4	2	2	2	4	4	5	1	2	1	1	2	1978	2	1	4	5	1	5	2	42	42021	15904	1	1	2	4	2	2
386320330	2	2	2	3	3	4	6	1	1	1	4	3	3	3	2	2	1	3	3	3	2	4	2	3	3	1991	1	4	5	5	1	97	2	36	36119	10598	1	1	1	2	11	6	2.002956924	3	3
386320334	3	8	3	4	4	5	4	1	1	1	2	1	4	4	2	1	1	5	4	5	1	2	2	2	2	1946	2	1	5	1	5	9	1	6	6067	95608	1	1	1	1	9	6	0.828456493	3	3
386320337	2	3	3	2	1	1	5	1	1	1	2	2	2	4	2	2	1	4	2	4	2	1	3	3	2	1941	1	1	6	3	5	8	1	13	13117	30040	1	1	1	2	9	6	1.023898941	2	3
386320356	1	1	2	1	1	1	2	2	2	3	2	2	2	4	2	2	2	4	3	4	2	2	2	2	2	1948	1	1	6	1	5	7	5	1	1031	36330	1	1	2	3	1	1	1.308850044	2	3
386320371	3	2	2	3	3	3	6	1	1	2	2	2	4	4	3	2	3	4	4	4	2	2	3	2	3	1949	2	1	5	1	2	6	3	39	39035	44140	1	1	1	3	1	2	0.729390203	3	3
386320374	1	2	3	9	9	9	9	1	1	2	2	2	2	2	4	1	2	4	2	5	1	4	4	4	2	1944	1	1	6	2	5	9	1	25	25001	2671	1	1	1	1	9	6	0.792192029	2	2
386321010	2	1	1	1	1	7	1	1	1	1	1	1	4	3	1	2	2	5	4	5	1	1	2	2	2	1945	1	1	6	1	1	14	6	12	12107	32131	1	1	2	3	1	2	1.308850044	3	3
386321230	3	3	3	4	5	5	3	1	1	1	2	1	4	4	1	1	1	5	5	5	1	1	1	3	2	1953	2	1	5	1	9	97	1	6	6037	91372	1	1	1	2	5	4	0.861303542	3	3
386321798	2	3	3	1	1	1	2	2	2	4	3	2	3	4	3	2	3	4	3	4	2	3	2	2	2	1974	2	1	5	1	9	97	7	48	48439	76131	1	1	2	4	1	5
386321917	1	2	2	3	2	2	6	1	1	1	2	3	5	3	1	2	2	3	3	3	2	1	3	2	2	1942	1	1	5	1	5	14	1	36	36047	11214	1	1	1	2	5	6
386322126	3	3	3	5	4	6	6	1	1	2	3	2	3	2	3	2	3	4	2	4	2	3	2	3	3	1950	1	8	5	1	5	10	1	19	19103	52241	1	1	1	3	4	5	0.909209533	2	3
386322130	1	2	3	5	4	4	5	2	4	3	3	4	2	2	4	3	3	2	1	4	4	3	4	4	4	1977	1	1	4	1	1	10	7	17	17019	61859	1	1	2	4	1	1	0.652661	2	3
386322135	2	2	2	1	1	1	1	1	1	2	2	2	3	4	3	2	3	3	3	4	2	2	2	4	2	1937	1	1	6	1	5	7	1	42	42011	19607	1	1	1	2	11	6	0.792192029	2	3
386322147	3	3	3	5	5	5	5	1	1	3	2	3	3	3	3	3	3	3	3	3	2	3	3	3	3	1954	2	1	2	6	6	1	6	36	36035	12078	1	2	7	6	2	6	0.770215112	3	3
386322153	2	3	1	2	2	4	4	1	1	1	2	1	4	4	2	1	2	4	3	4	2	3	1	3	3	1950	1	1	6	1	1	11	1	25	25013	1041	1	1	1	1	1	4
386322154	1	2	2	3	3	1	8	2	2	4	2	3	4	2	3	3	3	2	2	3	3	2	4	5	5	1946	1	1	5	1	5	13	7	42	42077	18078	1	1	2	5	11	6	0.864296547	1	3
386322171	2	2	2	1	1	1	3	1	1	1	3	1	4	4	2	1	2	5	2	5	1	2	3	2	2	1947	1	7	5	1	5	9	3	48	48339	77316	1	2	7	3	2	1
386322173	3	2	2	3	3	3	3	1	2	2	2	2	3	3	2	2	3	3	3	4	2	3	2	3	3	1934	2	1	5	4	5	97	3	44	44007	2830	1	1	1	3	2	2	0.828456493	2	3
386322178	1	2	2	1	1	1	2	1	1	2	2	2	4	4	2	2	2	3	3	4	1	2	1	2	2	1960	2	1	2	1	1	9	1	12	12071	33928	1	1	1	2	11	6	0.82270153	2	3
386322188	1	3	1	5	5	5	8	2	2	3	4	3	4	2	2	2	2	2	2	3	2	2	2	2	2	1940	1	1	4	1	5	4	7	41	41051	97030	1	1	2	4	2	2	0.988716015	1	3
386322192	3	3	3	4	3	8	2	1	1	1	2	2	3	2	2	2	3	3	3	4	2	2	4	4	4	1967	2	1	3	1	2	97	2	6	6017	95684	1	1	1	2	10	6	1.019006696	1	3
386322194	2	2	2	2	2	2	3	2	3	4	3	2	4	3	3	2	3	4	2	3	3	3	3	3	3	1951	1	3	6	1	1	7	4	18	18097	46214	1	1	2	4	3	2
386322195	3	2	3	9	6	9	4	1	2	1	1	1	5	4	3	1	2	5	4	5	1	1	1	3	2	1965	2	5	5	5	5	3	4	15	15009	96779	1	2	7	4	1	2	0.592852458	2	3
386322197	2	2	2	4	4	3	7	2	2	3	3	2	2	2	3	2	3	3	2	3	2	3	2	4	4	1932	1	1	6	4	5	5	7	36	36043	13340	1	1	2	5	1	2	1.11329602	2	3
386322202	1	1	1	1	1	1	1	2	4	4	1	2	3	4	2	2	2	4	2	4	2	3	2	3	3	1949	1	1	6	1	3	11	5	26	26125	48350	1	1	2	5	1	1
386322217	1	2	2	1	1	1	1	1	1	1	1	1	5	4	1	1	1	5	4	5	1	1	1	2	1	1945	2	1	6	5	5	97	3	25	25027	1566	1	1	1	2	1	2
386322219	3	2	3	2	1	1	2	1	1	1	1	2	3	4	1	2	3	4	3	4	2	2	2	3	2	1951	1	1	6	1	1	12	1	39	39085	44060	1	1	1	1	9	5	0.792192029	2	3
386322229	2	2	2	1	1	1	1	1	2	3	2	2	4	4	2	2	2	3	4	4	1	2	4	2	2	1942	1	1	6	1	5	11	7	48	48453	78759	1	1	2	4	1	3	1.308850044	1	2
386322236	3	3	3	2	5	2	6	1	1	1	2	1	3	4	3	2	3	4	3	4	2	3	2	3	3	1952	1	1	5	1	5	13	3	6	6065	92234	1	1	1	1	10	6	0.798410588	1	3
386322241	2	2	2	1	1	2	2	1	1	2	3	1	5	5	2	1	2	5	2	5	1	2	1	4	3	1973	2	6	6	2	2	3	1	47	47009	37804	1	1	1	2	12	3	0.850367442	3	3
386322244	2	2	2	3	3	4	4	1	2	2	2	2	4	2	2	1	2	4	2	5	2	2	4	3	3	1950	1	1	5	1	5	5	7	12	12103	33772	1	1	2	4	1	2	1.07924476	3	2
386322247	1	2	2	3	3	6	6	2	2	4	3	3	3	3	2	3	3	2	3	3	3	2	4	4	3	1973	1	1	5	1	1	97	7	36	36103	11719	1	1	2	5	2	6	0.880853784	3	3
386322250	3	2	2	3	2	2	8	1	1	1	1	1	4	4	2	1	1	5	4	5	1	4	1	1	1	1943	2	7	6	1	2	5	1	8	8047	80474	1	1	1	1	5	5	1.120938628	1	3
386322252	1	2	2	2	1	1	2	2	2	4	2	2	5	4	1	1	1	5	5	5	1	1	1	1	2	1949	2	1	5	1	5	11	6	25	25005	2790	1	1	2	4	1	3	0.932379516	1	3
386323181	2	3	2	5	4	5	4	1	1	2	2	3	3	3	3	3	2	2	1	3	3	2	2	3	2	1988	1	1	6	1	1	8	1	36	36061	10055	1	1	2	3	1	3
386323799	3	3	2	2	1	3	4	1	1	2	2	2	4	4	2	3	2	4	4	4	2	2	2	2	2	1950	2	2	6	1	2	8	1	48	48113	75081	1	1	1	2	1	4
386323906	1	3	3	1	1	1	7	1	1	1	2	2	4	3	2	2	2	4	4	4	2	2	3	3	3	1948	1	1	6	1	5	6	6	37	37119	28269	1	1	1	3	1	6	1.023898941	3	3
386324048	1	2	2	3	3	4	4	3	4	3	2	3	3	3	2	2	2	2	3	3	3	2	3	3	3	1948	1	1	5	3	5	97	6	36	36085	10308	1	1	2	3	2	5	0.864296547	3	3
386324240	2	3	1	2	2	3	5	1	1	2	2	2	4	4	1	2	2	4	3	5	2	2	2	2	2	1953	1	1	6	1	1	11	6	36	36029	14207	1	1	1	3	11	5	0.823601247	2	3
386324457	3	2	2	5	5	9	5	3	1	2	4	3	3	2	3	3	3	3	3	3	3	2	3	5	3	1985	2	1	4	3	1	3	4	36	36111	12515	1	2	7	6	11	6	0.587533394	2	3
386324563	1	2	2	4	3	3	7	1	1	1	2	2	4	3	2	2	2	4	4	4	2	4	3	3	2	1947	1	1	6	1	5	11	1	36	36077	13439	1	1	1	2	11	6	0.792192029	1	3
386324655	3	2	2	3	4	4	7	2	2	3	2	2	2	2	3	1	2	4	2	5	1	2	2	3	3	1943	1	1	4	1	5	97	7	12	12035	32137	1	1	2	4	2	5	0.871770342	1	3
386324740	2	3	2	3	3	3	3	1	1	2	4	2	3	3	1	2	2	2	2	4	2	1	2	2	3	1991	2	3	3	5	4	1	5	9	9001	6850	2	2	7	3	10	6	0.908180603	1	3
386326065	2	3	1	5	2	5	5	2	4	4	3	2	4	4	2	2	2	3	4	4	3	3	2	2	2	1939	2	1	1	3	5	3	4	9	9005	6795	1	1	2	3	2	4	1.041990403	1	3
386326342	2	3	1	2	2	3	2	1	1	1	1	1	4	5	2	2	2	4	4	5	1	2	2	2	2	1953	2	1	6	1	5	15	2	39	39035	44107	1	1	1	3	1	2	0.744541616	1	3
386326883	3	2	2	3	3	8	3	2	2	3	2	2	4	4	1	1	1	4	5	5	1	1	2	2	3	1948	1	1	5	1	9	5	5	24	24025	21015	1	1	2	3	10	6	1.07924476	1	3
386326884	1	2	2	1	3	1	4	1	1	1	1	1	4	4	3	2	2	5	2	5	1	4	2	3	3	1950	2	1	3	1	5	9	1	53	53001	99169	1	1	1	1	1	6	0.802780206	2	3
386326887	2	2	2	3	3	3	9	1	1	1	1	2	4	4	2	2	2	4	4	4	2	2	2	2	2	1975	2	1	6	5	6	4	1	13	13067	30339	1	1	1	2	5	4	1.225772712	1	2
386326889	1	3	3	1	1	1	2	1	1	1	2	2	2	2	2	1	2	5	4	5	1	2	1	3	2	1965	1	6	2	1	1	9	1	48	48491	78664	1	1	1	2	2	5	1.106691363	2	3
386334979	2	1	2	2	1	1	4	2	2	4	3	2	4	4	2	2	2	3	2	4	2	2	2	3	2	1944	2	1	6	4	5	8	7	13	13245	30904	1	1	2	5	1	2
386335020	2	3	3	2	1	2	2	2	2	3	3	2	4	2	2	1	2	3	1	3	2	2	3	3	3	1953	1	1	5	1	1	8	7	42	42045	19063	1	1	2	4	2	2	0.781526513	2	3
386340260	3	3	1	2	2	2	6	1	2	3	2	2	4	4	3	2	2	4	3	5	3	2	3	2	3	1965	2	1	5	3	1	11	4	6	6089	96001	1	1	3	3	3	3	0.747511597	3	3
386340264	2	3	3	2	2	2	2	3	2	4	3	2	3	4	2	1	2	4	2	4	2	2	3	3	2	1948	2	1	5	1	5	9	7	47	47163	37620	1	1	2	5	4	1	1.164259779	2	3
386340311	3	3	3	2	2	4	4	3	3	4	4	2	3	4	3	3	3	3	3	3	2	3	1	3	3	1974	2	1	1	5	6	1	4	19	19061	52003	1	1	1	6	1	1	0.414642985	2	3
386340491	1	3	3	2	2	4	3	1	1	1	2	2	5	4	1	2	2	4	4	5	2	1	2	2	2	1967	1	1	5	5	1	5	4	36	36055	14623	1	1	1	3	2	5	0.689082192	2	3
386340566	2	3	3	2	2	3	2	1	2	3	3	2	2	2	2	2	2	3	3	3	3	3	3	3	3	1946	1	1	3	6	5	2	2	26	26125	48165	1	1	1	3	11	5	0.731438654	1	3
386340753	3	3	3	2	2	4	3	3	2	4	3	3	3	4	2	3	3	2	1	3	2	1	2	4	4	1946	1	1	1	1	5	97	7	26	26099	48088	1	1	2	4	4	2	0.933612465	3	3
386340761	1	2	1	2	2	9	5	3	2	3	4	2	4	4	2	2	2	4	3	4	2	2	2	3	2	1940	2	1	4	4	5	3	3	12	12086	33144	1	1	2	3	5	6	1.326343702	1	3
386340769	3	3	3	5	5	5	8	1	2	2	2	3	5	3	2	3	2	3	4	4	2	1	3	2	2	1967	1	1	5	5	1	4	3	6	6037	90802	1	1	1	3	10	4	0.782673819	2	3
386340814	2	3	3	6	6	6	9	1	1	1	2	2	3	3	2	3	3	4	4	1	2	1	2	2	2	1968	1	1	5	1	1	9	6	17	17031	60090	1	1	2	4	2	5	1.04015996	3	3
386340820	2	3	3	2	6	2	6	1	2	3	2	1	4	4	1	2	2	4	4	4	2	2	2	2	3	1954	2	1	3	3	6	2	3	53	53063	99208	1	1	1	3	11	4
386340829	3	2	2	4	4	4	4	1	3	2	2	3	2	2	2	2	2	2	2	2	2	2	2	2	3	1996	2	2	3	5	2	97	1	28	28127	39149	1	1	1	3	1	7	1.591029946	3	3
386340836	1	2	2	1	1	1	1	1	1	1	1	1	4	4	2	1	1	5	4	5	1	3	2	2	2	1979	2	1	5	3	7	5	1	12	12103	34689	1	1	1	1	1	4
386340880	1	2	1	3	2	4	5	3	3	2	3	3	4	3	1	1	2	4	4	4	2	1	3	2	2	1981	2	3	3	1	7	6	2	48	48201	77020	1	1	2	3	2	5	0.554276421	1	3
386340883	2	2	2	3	2	3	3	1	1	2	2	2	4	3	2	2	3	4	4	3	1	2	2	3	3	1974	2	1	6	1	1	10	4	12	12071	33907	1	1	1	3	11	5	1.225772712	2	2
386340887	3	2	2	2	2	3	2	2	2	4	3	1	1	4	2	2	3	1	3	4	2	3	3	2	2	1977	1	7	6	1	1	97	4	36	36103	11953	1	1	3	4	12	4	2.64163455	3	3
386340894	2	3	2	2	2	2	9	1	1	2	2	2	4	3	4	2	1	4	2	4	2	4	2	4	4	1988	2	4	6	1	8	6	4	42	42003	15217	1	1	1	3	5	2	0.80399565	1	3
386340896	2	3	3	4	4	3	7	2	4	4	4	3	4	3	3	2	3	3	3	3	3	3	2	3	3	1960	1	1	3	1	1	11	5	20	20031	66871	1	1	2	5	1	5	1.05047382	1	3
386340898	1	1	1	2	1	1	2	1	2	2	2	2	5	2	1	1	1	2	4	5	2	2	2	2	2	1969	2	1	5	5	1	6	1	48	48201	77063	1	1	1	2	10	5	0.995716228	3	3
386340902	3	2	2	2	1	1	2	1	1	1	2	2	4	2	2	2	2	4	4	4	2	2	2	2	3	1979	2	1	5	1	7	10	2	48	48029	78213	1	1	1	3	11	5	1.043740244	2	3
386340912	1	3	3	9	8	9	9	2	3	4	4	3	3	3	3	3	3	3	3	3	3	3	3	3	3	1962	2	1	3	3	2	3	7	17	17103	61021	1	2	7	3	11	4	0.985619207	2	3
386340928	2	3	2	1	1	1	3	1	2	2	1	2	2	2	1	2	2	4	4	2	2	1	1	2	2	1956	1	1	4	1	6	5	4	4	4013	85210	1	1	1	3	9	6	0.79658174	1	3
386340930	3	3	3	1	1	1	1	1	1	2	3	2	4	4	1	2	2	4	1	4	2	2	2	3	2	1939	1	1	5	1	5	9	1	36	36083	12144	1	1	1	2	2	5
386340936	1	2	2	3	3	3	6	1	1	1	2	2	2	3	2	2	2	2	3	4	2	2	2	2	2	1950	1	1	3	1	1	12	2	34	34005	8054	1	1	1	3	2	6	0.619414832	1	3
386340937	3	2	2	2	2	2	4	1	1	1	2	1	4	4	2	2	2	4	2	4	2	2	1	3	2	1957	2	1	4	1	1	97	3	45	45051	29526	1	1	1	2	1	4	1.197998497	1	2
386340950	3	3	2	3	3	3	4	2	2	4	2	3	3	3	3	2	2	2	4	4	3	2	4	2	2	1960	1	1	5	1	1	10	7	29	29189	63026	1	1	2	5	2	3	1.04015996	1	3
386340953	1	3	3	3	4	3	9	3	2	4	2	1	4	3	2	3	2	5	4	3	1	4	1	4	4	1959	2	1	5	1	2	3	5	36	36043	13431	1	1	2	4	10	6	1.203670232	1	3
386340956	2	2	2	5	2	4	5	1	1	2	3	2	3	3	1	2	2	3	2	4	2	2	2	2	2	1957	1	1	6	6	1	9	4	36	36029	14025	1	1	1	2	11	6
386340959	3	3	2	2	1	2	3	2	4	4	4	2	4	4	2	2	2	4	3	4	3	2	2	2	2	1958	2	3	3	1	1	11	6	48	48479	78046	1	1	2	4	1	2	1.203708893	1	3
386340964	1	3	1	1	6	1	7	1	2	3	2	2	4	4	2	2	2	4	4	4	2	2	2	2	2	1961	2	1	3	3	1	4	3	56	56037	82901	1	1	1	3	11	6
386340971	1	2	2	1	1	5	3	1	1	1	1	1	4	4	2	2	1	4	4	5	1	2	2	1	2	1959	2	1	3	1	9	5	3	26	26099	48026	1	1	1	2	12	4	0.926893097	3	1
386340976	2	3	3	2	2	2	2	1	1	2	3	3	2	4	2	2	2	2	2	4	4	3	3	4	4	1966	1	1	4	1	1	10	4	9	9009	6762	1	1	2	3	11	6	1.092123521	1	3
386340980	3	3	3	2	3	3	2	1	1	1	3	2	4	4	1	1	1	4	3	5	1	1	1	4	2	1986	1	2	5	5	1	2	1	47	47157	38126	1	1	1	1	11	5	1.4744444	3	3
386340984	1	2	2	5	3	3	4	2	4	4	2	3	4	4	2	2	3	4	3	3	2	3	4	4	3	1962	1	1	3	1	1	97	4	37	37009	28694	1	1	2	5	1	5	1.01827046	1	2
386340989	1	3	1	4	3	5	4	1	1	2	2	3	4	2	2	3	3	3	4	3	2	1	4	3	2	1946	2	1	6	3	5	8	1	53	6083	93110	1	1	1	2	1	6
386341001	1	2	2	5	4	5	4	1	1	1	2	2	4	3	2	2	2	4	3	4	2	2	3	3	2	1987	2	1	6	1	2	9	6	24	24009	20685	1	1	2	3	11	4	1.332795481	2	3
386341003	3	2	2	2	4	2	6	1	1	1	2	2	2	2	2	1	2	3	2	4	2	4	3	3	2	1987	1	1	6	5	1	11	1	25	25017	2138	1	1	1	2	9	5	0.862719727	1	3
386341005	1	3	3	2	4	3	2	2	2	3	2	1	4	1	2	2	3	5	1	1	1	1	1	3	3	1974	1	1	6	5	2	5	2	48	48029	78216	1	1	2	2	6	5
386341009	2	2	2	2	2	4	4	1	2	2	3	1	3	3	2	2	2	4	3	4	2	1	2	2	2	1948	2	1	3	1	5	97	4	12	12083	34474	1	1	1	3	2	2	0.77817015	1	3
386341010	2	3	3	8	2	2	9	2	4	4	3	2	4	4	2	2	2	4	2	4	3	2	4	3	2	1958	1	1	5	1	5	12	7	21	21017	40361	1	1	2	4	1	5	0.969820849	2	3
386342817	3	3	1	3	3	5	8	1	1	2	3	1	4	4	3	2	2	4	4	4	3	2	3	4	3	1951	1	2	4	4	2	4	1	36	36005	10473	1	1	1	3	11	6	0.867929957	1	3
386345029	3	2	1	1	1	1	3	1	1	1	2	1	5	5	1	1	1	5	4	5	1	2	1	2	2	1973	2	1	6	6	6	97	1	29	29023	63902	1	1	1	1	9	6	0.771456875	1	3
386347259	2	2	2	3	3	3	5	1	3	2	4	1	4	3	2	2	2	4	4	4	2	2	3	2	2	1949	2	6	5	5	1	11	6	11	11001	20002	1	1	1	3	1	2
386347500	3	3	3	2	2	2	5	2	4	4	4	2	3	2	2	2	3	3	3	2	2	2	2	2	2	1946	1	3	3	1	5	97	5	48	48029	78223	1	1	2	5	2	5
386348903	1	3	1	1	1	1	4	1	2	1	2	1	4	5	3	1	2	5	4	5	1	2	2	4	4	1951	2	3	4	3	5	10	1	36	36085	10312	1	1	1	3	2	4
386348910	2	2	2	2	1	8	4	1	1	2	2	1	5	4	1	2	1	5	4	5	1	1	2	2	2	1948	2	1	6	1	5	97	2	12	12095	32826	1	1	1	1	2	6	0.962311339	3	2
386351191	1	2	2	4	4	8	4	2	2	4	4	3	3	3	3	3	3	3	3	3	3	3	3	3	3	1954	1	1	2	1	1	10	7	34	34023	8854	1	1	2	5	1	4
386351338	2	3	3	3	2	1	5	2	4	3	3	2	2	4	2	2	3	4	2	4	2	3	1	3	2	1956	2	1	4	1	6	7	7	26	26121	49441	1	1	2	5	1	2
386353133	1	2	2	2	5	2	3	1	1	1	1	1	4	3	2	2	2	4	4	4	2	2	2	2	2	1939	1	1	6	1	2	10	2	42	42045	19082	1	1	1	2	2	4	0.792192029	3	2
386353418	3	3	2	7	7	7	7	2	3	4	2	1	3	1	1	2	2	3	3	3	2	4	2	3	2	1945	1	1	6	5	5	13	5	47	47187	37027	1	1	2	3	1	5	1.308850044	3	2
386354355	1	2	2	1	1	2	4	1	1	2	2	1	4	4	2	1	2	4	4	4	3	3	2	3	4	1943	1	7	6	1	5	8	1	25	25023	2066	1	1	1	2	12	3
386354409	3	2	2	5	4	6	8	1	1	1	2	2	4	4	2	2	3	4	2	4	2	3	2	2	3	1940	1	1	6	5	5	97	1	36	36029	14226	1	1	1	2	2	5	0.792192029	3	3
386354617	3	2	2	2	2	2	4	1	1	1	1	2	1	4	2	2	2	4	4	4	2	3	3	3	3	1947	2	1	6	3	2	97	3	48	48201	77025	1	1	1	2	10	5	0.962311339	2	2
386354619	1	2	1	2	4	1	4	1	1	1	1	2	5	5	1	1	2	5	5	5	2	2	2	2	2	1945	1	1	6	1	5	10	1	36	36055	14620	1	1	1	1	2	5	0.792192029	2	3
386354622	2	2	2	1	1	1	1	1	1	2	1	1	2	2	2	2	2	4	2	4	2	4	3	2	2	1952	1	1	6	3	9	9	1	36	9003	6033	1	1	1	1	12	6	0.823601247	3	3
386354692	2	3	3	8	1	1	2	1	1	1	2	2	4	4	2	2	2	4	4	4	1	2	2	2	2	1952	2	2	6	1	1	12	3	48	48027	76543	1	1	1	3	1	2
386354695	3	3	3	1	3	1	4	1	1	1	2	2	5	4	2	2	2	5	4	5	2	2	2	3	3	1942	2	1	6	1	5	4	1	35	35031	87317	1	1	1	2	12	5	0.962311339	2	3
386354699	1	3	3	2	4	2	4	1	1	2	2	1	3	4	2	2	2	4	3	5	1	3	2	2	3	1949	2	1	6	1	2	11	1	25	25017	1886	1	1	1	1	1	5	0.744541616	2	3
386354721	2	3	3	1	1	1	1	2	4	4	4	1	2	4	1	1	1	4	4	4	1	2	1	2	2	1939	1	1	6	1	2	4	5	49	49053	84770	1	1	2	4	3	2
386354725	3	2	1	1	1	1	1	1	2	1	1	1	4	5	2	2	2	5	4	5	2	2	2	3	2	1950	1	2	5	1	5	97	1	13	13245	30909	1	1	1	3	2	2
386355993	1	2	2	4	2	4	5	1	3	2	3	2	4	2	1	2	2	4	4	4	2	1	3	3	2	1952	1	1	6	4	1	97	5	36	36047	11220	1	1	3	3	1	4	0.61830014	3	2
386356295	3	2	2	1	1	1	4	1	2	3	2	1	4	3	2	2	2	3	3	4	2	2	2	3	3	1936	1	1	6	1	5	8	7	34	34035	8844	1	1	2	4	2	1	1.012659091	1	3
386356305	3	3	1	2	1	6	2	1	1	2	3	1	4	3	2	1	2	5	4	4	2	1	2	2	2	1947	2	1	6	3	5	3	3	48	48121	76209	1	1	1	3	1	2
386356307	2	3	3	3	3	3	4	1	1	1	2	3	4	5	2	2	2	4	3	4	3	2	3	3	2	1950	2	1	5	4	5	4	2	41	41067	97124	1	1	1	2	10	6
386356575	2	3	2	3	5	3	8	3	3	2	2	2	4	4	1	2	2	4	4	4	2	2	2	2	2	1947	2	1	5	1	5	9	6	17	17089	60119	1	1	1	3	2	4	0.729390203	3	3
386356680	3	3	3	2	2	2	5	1	2	3	3	2	4	2	4	2	2	4	4	4	2	2	2	2	2	1949	2	2	3	3	5	8	3	6	6065	92503	1	1	1	3	1	2
386357640	1	2	2	2	2	7	4	1	1	2	2	1	5	5	3	2	3	3	4	5	2	2	3	3	3	1963	2	2	6	4	2	4	4	12	12095	32855	1	1	7	6	1	1	2.716772532	3	3
386357674	1	2	2	2	3	2	8	1	1	2	3	2	2	3	4	2	3	2	2	3	3	3	3	4	3	1945	2	1	5	1	5	97	1	24	24041	21601	1	2	7	1	11	6
386357761	3	2	2	5	6	4	7	1	1	1	1	2	5	1	1	2	1	4	5	5	2	1	1	1	1	1965	2	1	6	1	6	6	1	26	26049	48458	1	1	4	1	10	6	0.561399362	3	3
386357774	3	2	2	4	2	4	4	1	2	2	3	1	4	4	2	3	2	4	2	4	3	2	2	3	3	1938	2	1	5	4	5	3	1	34	34023	8854	1	1	1	2	5	5	0.861303542	1	3
386357776	1	2	2	3	1	1	3	2	4	4	3	2	5	5	1	1	1	5	2	5	2	1	1	2	2	1944	1	1	5	3	5	11	7	34	34027	7950	1	1	2	4	2	4	0.864296547	2	3
386357781	2	3	3	7	7	7	7	1	1	1	2	3	4	2	2	3	2	2	3	4	3	2	4	3	2	1946	1	1	5	1	5	10	1	51	51187	22630	1	1	1	2	1	5
386357791	3	3	3	5	5	9	5	2	4	4	3	4	3	3	2	2	3	3	2	4	3	2	4	3	3	1952	2	1	6	1	5	97	2	24	24015	21921	1	1	2	4	2	5	1.23012261	2	3
386357796	1	2	2	3	2	5	2	2	2	3	3	2	4	3	2	2	2	3	4	4	2	2	2	3	2	1949	2	1	5	1	5	7	6	12	12009	32955	1	1	2	4	2	3
386357816	2	2	2	2	2	2	5	2	3	3	4	2	3	3	2	2	2	3	3	4	2	2	2	2	2	1944	2	1	6	1	5	9	6	42	42129	15650	1	1	2	4	2	2
386357822	1	3	3	1	3	3	2	1	2	4	3	3	3	1	3	3	3	3	4	3	3	2	3	4	3	1953	1	7	3	4	5	5	5	41	41035	97624	1	1	2	4	12	5	1.481901906	3	3
386357823	3	2	2	1	1	1	1	2	2	4	2	2	4	2	1	1	1	3	4	5	2	1	2	2	2	1961	1	7	6	1	1	97	4	12	12053	34601	1	1	2	4	12	4	1.20684727	3	3
386357825	3	3	2	3	3	4	8	2	4	4	3	2	4	5	2	1	2	4	2	4	2	2	2	3	2	1942	1	1	5	1	5	97	7	39	39151	44720	1	1	2	4	2	2
386357832	1	2	2	5	2	5	9	2	2	4	4	3	4	4	3	2	3	4	3	4	2	4	2	4	4	1947	2	1	5	3	2	6	7	12	12057	33563	1	1	2	5	1	1
386357834	2	3	2	5	4	3	9	2	4	4	3	3	3	2	2	2	3	3	2	4	3	3	3	4	4	1944	1	1	5	1	9	8	5	6	6097	95425	1	1	2	4	2	4	0.981685912	2	3
386357839	3	2	3	3	2	1	5	2	2	3	3	3	2	3	4	2	3	4	4	4	2	3	4	4	4	1946	2	1	5	1	5	10	7	36	36077	13820	1	1	2	4	2	5	0.932379516	3	3
386357884	1	3	2	1	1	1	7	1	1	1	2	2	4	3	2	2	2	4	3	4	2	2	2	2	2	1953	2	1	6	1	5	9	3	41	41041	97365	1	1	1	2	11	6	0.721716923	3	3
386357938	1	2	3	2	2	3	3	2	2	4	4	2	2	4	2	2	2	4	3	4	2	1	2	3	2	1930	2	1	5	4	5	7	7	36	36119	10567	1	1	2	4	2	2	1.059015957	2	3
386357941	2	2	3	5	5	6	8	2	4	4	2	2	3	3	2	2	2	3	2	3	3	2	3	2	2	1943	2	1	6	1	2	97	5	36	36107	14859	1	1	2	5	1	2	1.046331176	3	3
386358437	3	3	2	3	3	2	4	1	1	2	2	2	3	2	2	2	2	2	2	3	4	3	3	4	2	1950	1	2	5	1	5	10	2	13	13151	30253	1	1	1	3	1	4	0.300063467	3	3
386358693	1	2	3	4	4	3	4	2	2	4	4	2	4	4	2	2	2	4	2	4	2	2	2	2	2	1956	2	1	6	1	1	13	7	36	36101	14823	1	1	2	5	1	4	0.955921794	1	3
386358782	2	3	2	3	2	4	3	3	2	2	3	2	3	3	2	1	2	2	2	2	2	1	2	2	2	1944	2	1	6	3	5	2	8	32	32003	89110	1	1	2	3	1	1
386359318	3	3	2	5	5	5	5	1	1	2	3	3	3	1	1	2	2	2	2	2	2	2	1	3	3	1959	2	1	5	5	5	8	3	6	6073	92040	1	1	1	2	2	2	0.877942567	1	3
386359324	1	2	2	1	1	1	2	2	2	3	3	4	3	2	2	2	2	3	3	4	2	2	4	3	3	1953	2	1	6	1	9	10	7	6	6065	92223	1	1	2	4	1	3	0.922570762	3	3
386359325	3	3	3	2	2	2	8	1	1	2	3	1	4	5	2	2	2	4	3	4	2	2	2	3	3	1937	2	1	5	4	2	8	3	27	27037	55076	1	1	1	3	1	3	0.828456493	2	3
386359336	2	3	3	2	2	1	8	1	1	3	2	1	5	4	1	1	2	4	4	5	2	2	1	2	2	1944	2	1	5	1	5	10	2	32	32031	89521	1	1	2	5	2	1	1.164259779	3	3
386359340	3	3	3	1	1	1	3	2	2	4	4	3	5	4	1	2	3	4	2	4	3	2	3	3	3	1945	1	7	4	1	5	97	5	6	6001	94588	1	1	2	4	2	4
386359382	2	2	2	2	2	3	3	1	2	2	2	2	4	3	2	2	2	4	3	4	1	2	2	3	2	1956	2	1	6	1	2	97	3	34	34003	7410	1	1	1	3	5	4
386359587	3	2	1	1	1	1	7	1	1	2	2	1	2	5	2	1	1	4	4	2	1	2	2	2	2	1946	2	1	6	1	5	8	1	45	45053	29927	1	1	1	1	10	6
386359693	1	3	3	5	4	4	5	3	3	3	4	2	3	2	2	3	2	3	3	4	2	2	2	3	3	1946	1	1	5	3	5	97	5	13	13057	30188	1	2	7	3	1	6
386359747	1	3	2	3	3	3	4	1	1	2	1	1	2	4	2	2	2	3	4	4	2	2	1	2	2	1947	1	3	4	1	5	4	3	6	6065	92504	3	2	7	4	1	2
386359938	2	3	2	2	2	2	8	1	1	1	1	2	4	3	2	2	2	4	4	4	2	2	2	2	2	1949	1	1	5	1	2	7	1	27	27085	55350	1	1	1	1	1	5	0.676129648	2	3
386360239	3	2	2	1	1	4	4	3	3	3	2	1	2	5	1	1	2	5	4	4	1	2	2	2	1	1941	2	2	4	1	2	3	3	45	45041	29506	1	1	1	4	1	1	1.489591014	1	3
386360283	1	2	2	1	1	1	1	1	3	2	2	2	5	2	1	1	2	5	5	5	1	2	2	3	1	1958	2	1	6	1	1	97	4	34	34003	7656	1	1	2	3	11	5	0.955921794	2	3
386360370	2	2	3	5	5	5	5	1	1	1	2	3	3	3	2	3	2	3	3	3	3	1	3	3	3	1949	2	1	6	1	1	12	4	55	55049	53507	1	1	1	3	2	5	0.818533329	2	3
386360926	1	3	3	4	3	2	6	3	2	3	3	1	3	4	2	2	2	4	3	4	2	3	2	3	3	1954	2	2	5	4	5	6	4	26	26163	48225	1	1	6	3	1	3	0.558071034	1	3
386361214	2	2	2	2	1	2	4	1	1	2	2	1	4	5	2	1	2	4	3	5	1	2	1	2	1	1967	2	1	6	5	1	10	1	6	6059	92683	1	1	1	1	10	6	0.997098997	2	3
386361244	3	2	3	3	3	2	7	2	2	4	4	2	2	4	3	2	2	4	2	4	1	2	1	3	2	1954	2	1	5	1	5	13	7	42	42129	15668	1	1	2	5	2	1	1.157766537	3	3
386361264	1	3	3	2	2	2	3	1	1	1	2	1	2	3	2	2	1	4	4	3	2	2	2	2	2	1971	2	1	6	1	7	10	1	26	26115	48162	1	1	1	1	2	3	0.771456875	3	3
386361670	2	3	3	2	2	2	3	3	3	3	3	1	4	5	1	1	2	5	4	4	2	1	1	2	1	1951	2	2	4	1	5	5	1	1	1113	36871	1	1	1	3	1	2	1.117167595	3	3
386361963	3	2	2	2	2	2	3	1	1	2	3	2	2	4	2	2	2	3	2	2	2	2	2	3	2	1951	2	1	3	1	5	5	4	25	25005	2721	1	1	2	4	2	2	0.903482351	1	3
386362245	2	3	3	3	2	3	5	2	4	3	4	3	3	3	3	3	3	3	3	3	3	2	2	4	4	1948	1	1	4	1	5	2	7	4	4013	85207	1	1	2	4	3	2	0.899340556	1	3
386363095	2	2	2	3	3	4	3	1	1	1	2	2	3	3	2	2	2	4	2	4	3	3	4	3	3	1973	2	1	5	5	8	12	1	48	48339	77380	1	1	1	2	9	6	0.905707981	1	3
386363108	3	3	3	5	5	5	5	2	4	4	3	3	4	3	2	3	2	3	2	3	3	2	4	2	2	1946	1	1	3	3	5	3	5	6	6085	95135	1	1	2	5	1	6
386363322	1	2	2	4	4	4	4	2	2	3	3	4	3	3	3	3	3	3	3	3	3	3	3	4	3	1942	1	1	3	1	5	7	5	51	51171	22664	1	1	2	4	1	5	0.871770342	3	3
386363464	2	3	3	1	1	1	1	1	1	1	2	1	4	4	2	1	2	4	4	4	1	2	2	2	2	1958	2	1	5	5	2	4	1	41	41051	97229	1	1	1	2	9	6	0.877942567	2	3
386363467	3	2	1	1	9	1	5	1	2	2	2	1	4	1	1	2	1	5	1	2	1	1	2	3	4	1945	1	2	5	4	5	7	2	6	6037	90043	1	1	1	1	11	6	0.254107109	3	3
386363470	3	3	3	9	9	9	9	2	2	4	4	3	3	3	2	3	2	2	2	3	2	2	3	3	3	1943	2	1	5	4	5	10	7	24	24005	21286	1	1	2	3	2	4	1.026550729	1	3
386363476	3	3	3	4	3	3	6	3	3	2	3	2	4	3	2	2	3	3	4	4	2	2	2	3	3	1946	2	1	3	1	1	7	6	17	17097	60030	1	1	2	4	1	5	1.066881001	1	3
386363477	1	3	2	3	2	4	3	1	2	2	4	2	3	4	2	2	2	4	4	4	1	2	2	3	2	1953	2	1	5	5	6	2	4	4	4019	85614	1	1	2	4	1	1	1.101004341	3	3
386363484	2	3	3	4	5	5	5	3	1	4	4	4	3	2	3	3	4	2	2	3	3	3	4	4	3	1982	2	5	6	4	1	4	7	40	40109	73020	1	1	2	4	2	4	1.342152507	2	3
386363489	2	3	2	3	3	6	4	1	1	2	2	2	4	5	1	1	1	3	4	5	3	2	2	2	2	1947	2	1	6	1	5	12	2	26	26045	48917	1	1	1	3	2	2
386363490	3	2	2	1	2	1	5	1	1	1	1	1	4	5	2	1	1	5	3	5	1	2	3	2	2	1937	2	1	6	4	5	11	1	12	12109	32081	1	1	1	1	9	6	1.19722885	2	3
386363495	1	3	3	3	3	3	6	1	1	2	2	1	3	4	2	2	2	4	3	4	2	2	2	2	2	1946	2	1	6	1	5	10	3	18	18089	46311	1	1	1	3	1	1
386363496	2	3	2	5	5	6	5	3	2	4	3	2	3	3	3	3	3	3	4	3	3	2	3	3	3	1953	1	1	4	1	2	7	4	51	51065	22963	1	1	2	4	1	1	0.988716015	3	2
386363497	3	3	3	4	6	4	9	3	2	4	4	4	3	2	2	2	2	3	2	4	2	4	4	4	4	1929	1	3	5	1	5	11	5	13	13227	30143	1	1	2	4	10	6	0.809111637	2	3
386363500	1	3	3	3	1	2	2	1	1	1	1	1	3	4	2	2	2	4	4	5	1	3	2	1	1	1963	2	1	6	1	7	97	1	6	6111	91362	1	1	1	2	2	2	0.997098997	2	3
386363508	1	3	2	2	2	2	9	1	2	2	2	3	2	2	2	1	2	3	2	3	1	2	5	3	2	1942	1	1	5	1	5	10	5	4	4013	85306	1	1	2	5	1	7
386363510	3	3	1	2	2	8	9	1	1	1	1	1	4	5	1	1	1	5	4	5	2	2	2	2	2	1932	2	1	6	3	5	3	2	8	8013	80501	1	1	1	1	12	6	1.19722885	3	3
386363516	2	3	3	2	7	1	5	1	1	1	1	1	2	2	4	1	1	4	1	4	1	3	2	4	2	1950	2	1	6	1	5	97	1	41	41051	97205	1	1	1	1	9	6	0.721716923	2	3
386363519	3	3	3	4	3	3	7	1	1	2	1	2	4	5	3	1	2	4	3	4	2	2	2	3	3	1943	2	1	6	3	5	5	1	23	23005	4103	1	1	1	1	1	2	0.818533329	1	3
386363527	3	2	2	8	4	8	8	2	2	4	3	2	4	4	2	2	2	4	4	4	2	4	2	2	2	1941	2	1	3	1	5	97	7	42	42009	15522	1	1	2	5	1	2	1.066881001	3	3
386363528	1	1	1	1	1	1	1	1	1	1	1	1	5	5	1	1	1	5	5	5	1	1	3	2	2	1956	2	2	5	1	1	12	1	22	22071	70127	1	1	1	1	1	1	0.9282486	3	2
386363529	2	3	1	1	1	1	1	1	1	1	1	1	4	4	2	1	2	4	4	5	1	4	3	2	2	1965	2	1	5	1	7	6	3	6	6053	93940	1	1	4	1	10	6	0.747511597	3	3
386363535	3	8	1	1	1	1	1	2	4	4	1	2	2	1	1	1	1	2	4	4	2	1	2	2	2	1968	1	4	3	1	2	97	5	6	6079	93449	1	1	2	2	2	5	0.787631612	3	3
386363537	2	1	1	1	1	1	3	1	1	1	2	1	5	4	1	1	1	5	5	5	1	2	2	2	2	1961	1	7	5	1	1	9	1	26	26077	49008	1	1	1	1	1	2	0.732929556	3	3
386363548	1	3	3	9	1	9	3	1	1	2	3	3	4	5	1	2	2	5	4	4	3	1	2	2	2	1965	2	1	5	1	2	8	2	48	48113	75208	1	1	1	3	1	4
386363549	3	2	2	3	2	5	4	1	2	2	2	2	4	3	2	2	2	4	4	4	2	2	2	2	2	1948	2	1	4	1	5	9	1	34	34003	7407	1	1	1	4	1	4	0.70678427	1	2
386363550	2	2	2	3	3	4	3	3	3	3	3	2	4	2	2	2	2	2	4	2	2	2	2	3	2	1943	1	1	5	1	5	10	5	24	24003	21122	1	1	2	3	1	5	1.07924476	2	2
386363551	2	3	3	5	5	6	5	3	2	3	4	3	4	4	2	3	3	3	3	4	2	2	4	3	3	1970	2	1	5	1	1	2	4	36	36117	14513	1	2	7	4	2	2	0.847925947	2	3
386363556	1	3	3	3	2	1	4	1	1	2	2	1	3	3	2	1	2	3	2	4	2	2	2	3	3	1970	2	1	6	1	1	10	3	1	1089	35803	1	1	1	2	9	6	0.997098997	1	3
386363559	2	3	3	5	1	1	5	1	1	3	4	2	4	4	3	3	2	3	2	3	3	2	2	2	2	1955	2	2	5	4	5	5	2	4	4013	85008	2	2	7	3	2	7	0.897834777	1	3
386363565	1	2	1	2	1	2	2	1	1	1	2	1	3	5	2	1	2	4	3	5	1	2	1	3	2	1946	2	2	5	4	5	14	1	13	13135	30047	1	1	1	2	11	6	1.102570782	1	3
386363567	3	2	2	6	4	8	4	2	4	4	4	2	3	2	4	3	2	2	2	4	3	4	2	4	3	1949	1	1	3	1	5	12	5	36	36079	10509	1	1	2	5	11	5	0.791797996	2	2
386363568	2	1	1	7	2	2	4	1	1	1	2	3	4	3	2	2	2	4	2	3	2	2	1	4	2	1968	2	1	6	1	2	10	3	9	9007	6498	1	1	3	3	1	4	0.579153924	1	3
386363569	1	2	1	3	4	7	8	1	2	3	3	3	2	3	2	2	2	2	1	2	2	2	3	3	3	1941	1	1	3	4	5	3	4	5	5119	72204	1	1	2	4	11	5	0.871770342	3	3
386363573	1	3	1	3	6	3	6	1	1	2	1	3	2	4	3	2	2	4	3	4	2	3	3	3	3	1952	2	1	3	1	1	8	1	39	39153	44321	1	1	1	1	7	6
386363883	3	3	3	9	5	5	5	2	4	4	3	1	3	4	2	2	2	4	1	5	2	3	4	4	4	1960	1	7	3	1	4	4	4	41	41019	97462	1	1	2	5	1	1	0.787631612	2	3
386363899	3	3	1	1	3	1	5	2	2	4	3	1	5	4	1	1	1	4	4	4	1	2	4	1	1	1957	1	7	5	1	5	14	6	54	54003	25427	1	1	2	5	1	1
386363948	2	3	3	1	1	2	1	1	1	1	2	1	4	5	2	1	2	4	4	5	1	2	2	2	2	1942	2	1	3	4	5	4	2	41	41051	97233	1	1	1	3	1	3	0.77817015	1	3
386364131	1	3	3	7	5	7	8	2	2	4	3	2	4	4	2	2	2	3	4	4	2	2	2	2	2	1954	2	1	5	1	1	9	4	41	41043	97355	1	1	3	3	11	6
386364425	2	1	1	3	3	3	3	2	2	4	3	3	3	2	3	2	2	2	2	4	3	3	3	4	4	1936	1	1	5	4	5	9	5	8	8041	80916	1	1	2	5	10	6	0.981685912	1	3
386364631	1	2	1	1	1	1	3	1	1	1	1	1	5	5	1	1	1	5	4	5	1	1	1	1	1	1970	2	1	5	3	1	5	1	36	36013	14062	1	1	1	1	1	5	0.797404008	2	3
386365064	2	3	3	5	3	3	6	1	1	2	3	2	3	3	2	3	3	3	3	3	2	2	2	2	2	1953	2	1	4	5	5	4	4	20	20173	67207	2	2	7	6	11	6	0.751564721	1	3
386365107	3	2	2	2	2	2	6	1	1	1	2	1	2	3	3	2	2	4	2	4	1	4	2	3	3	1957	2	1	6	1	5	10	3	12	12009	32908	1	1	1	2	11	6
386365108	1	3	3	5	5	7	8	3	2	4	4	2	4	4	3	2	2	4	2	4	1	2	2	2	2	1956	2	1	5	5	5	3	7	29	29001	63501	1	1	2	5	1	2	1.157766537	2	3
386365113	1	3	3	2	2	3	2	1	1	1	2	1	4	4	2	2	2	4	4	4	2	2	3	2	2	1970	2	1	6	3	1	7	1	17	17119	62025	1	1	1	2	1	6	0.848123397	1	3
386365114	2	2	2	3	6	3	4	1	1	1	3	2	2	2	1	1	1	4	3	4	2	2	2	2	4	1960	2	1	5	1	2	2	2	15	15003	96815	1	1	1	2	10	6	0.995716228	3	3
386365117	3	1	1	1	1	1	3	1	1	1	1	1	4	4	1	1	2	4	2	4	2	2	2	3	3	1944	1	1	3	3	5	5	1	37	37087	28785	1	1	1	1	9	6	0.681976315	2	2
386365120	1	3	2	2	2	3	2	2	4	4	4	2	4	2	2	2	2	3	2	2	2	3	2	2	2	1955	2	1	5	1	2	9	7	53	53061	98208	1	1	2	5	1	1	1.122274008	1	3
386365122	2	3	3	2	2	2	3	1	1	1	1	1	2	4	1	1	1	5	4	1	1	2	1	2	1	1945	1	1	3	1	5	10	1	8	8077	81507	1	1	1	1	10	6	0.703544189	1	3
386365123	3	1	1	1	1	5	2	1	1	2	3	3	3	3	3	3	3	3	3	3	3	3	3	3	3	1951	1	1	5	1	5	9	6	36	36103	11743	1	1	2	4	5	6	0.781526513	3	3
386365125	1	3	2	1	1	1	1	1	1	1	1	1	4	5	1	1	2	5	4	5	1	2	1	2	2	1956	2	1	6	1	1	16	1	6	6041	94920	1	1	1	1	7	6
386365128	2	2	2	2	6	1	6	1	1	1	2	1	2	4	2	1	2	4	2	5	1	3	2	3	3	1941	2	1	5	5	5	6	1	25	25001	2670	1	1	1	2	2	4	0.861303542	3	3
386365129	3	3	3	5	5	5	7	1	1	3	4	3	3	3	3	3	3	2	4	4	2	2	2	3	3	1945	2	1	5	3	5	10	5	6	6067	95835	1	1	1	3	2	6	0.828456493	3	3
386365134	2	2	2	5	4	4	4	2	4	4	3	3	3	3	2	3	3	3	4	3	3	2	3	3	3	1942	1	1	4	1	5	10	7	6	6059	90630	1	1	2	5	1	5	0.988716015	2	3
386365138	3	2	2	3	3	6	1	1	2	3	3	4	2	2	2	2	2	2	2	4	4	3	4	4	2	1970	2	1	6	4	5	7	5	55	55023	54655	1	1	1	4	2	2	0.848123397	2	3
386365141	3	2	2	1	1	2	1	1	1	2	2	1	4	4	1	1	1	2	4	5	1	1	2	1	1	1960	2	1	5	4	1	3	1	37	37087	28786	1	1	2	4	1	5	1.122274008	1	3
386365144	2	2	2	2	2	3	2	1	1	1	2	2	3	3	2	2	2	4	4	4	2	2	2	2	3	1969	2	1	5	1	5	97	1	48	48265	78028	1	1	1	3	3	2	0.995716228	2	3
386365158	1	3	3	4	2	6	6	1	1	2	2	2	3	2	2	2	2	3	2	4	3	3	3	3	2	1968	2	2	5	5	2	7	4	51	51107	20176	1	1	1	3	1	4	0.877815894	1	3
386365162	1	3	2	1	2	1	5	3	1	2	3	2	4	3	2	3	2	4	2	4	2	2	2	2	2	1944	2	1	5	1	5	10	6	20	20091	66223	1	1	2	4	1	2	1.101004341	3	3
386365163	2	2	2	2	2	3	3	1	3	2	3	1	3	2	3	1	3	4	2	5	2	3	3	2	3	1951	2	3	4	3	5	3	1	12	12086	33145	1	1	1	2	7	2	4.462153167	3	3
386365170	3	2	2	2	2	2	4	1	1	2	3	1	4	4	2	2	2	5	2	4	1	2	1	3	2	1951	2	2	4	1	5	4	1	13	13021	31220	1	2	7	1	1	1	1.187949121	2	3
386365171	2	2	1	2	5	1	3	1	1	2	2	1	4	3	2	2	2	3	3	4	2	3	4	3	3	1951	1	1	5	1	1	9	3	46	46081	57793	1	1	1	2	11	5
386365187	3	3	3	2	2	2	5	1	2	3	3	1	2	2	2	2	2	4	2	4	2	2	2	4	3	1949	1	1	3	1	5	5	4	34	34007	8037	1	1	1	3	1	5	0.619414832	1	3
386365190	1	3	2	1	1	1	7	1	1	1	1	1	4	4	2	1	2	4	4	4	1	1	1	2	2	1954	2	1	5	1	5	11	1	33	33017	3867	1	1	1	2	11	6
386365192	2	2	3	2	1	2	5	1	1	2	2	1	4	5	2	2	2	4	4	5	2	1	2	3	2	1957	2	1	6	1	2	5	1	39	39037	45331	1	1	1	3	1	2
386365198	1	3	3	2	2	2	7	1	1	2	3	1	4	4	1	1	2	4	4	5	1	2	2	2	2	1951	2	1	5	3	5	3	1	42	42125	15317	1	1	1	1	2	5	0.65953958	1	3
386365209	2	2	2	2	2	3	5	1	1	1	1	1	3	5	2	2	1	4	2	4	2	2	2	2	1	1952	1	1	5	3	6	3	3	26	26065	48910	1	1	1	1	11	6	0.676129648	3	3
386365213	1	2	2	1	1	1	2	1	1	1	2	1	4	5	1	1	1	4	2	5	1	2	1	2	2	1958	2	1	6	3	1	12	1	34	34035	8844	1	1	1	1	2	5	0.747807067	3	3
386365214	3	3	3	7	6	6	7	3	2	3	3	2	4	4	3	2	2	4	3	4	2	3	2	3	3	1962	2	1	5	1	7	7	7	19	19173	50848	1	1	2	5	1	1	1.203670232	3	3
386365216	2	2	2	1	1	1	3	1	1	2	2	2	4	3	2	2	3	4	3	4	1	2	2	2	2	1959	2	1	5	1	2	13	1	12	12057	33647	1	1	1	2	1	4
386365244	3	2	2	5	2	5	3	2	2	3	3	2	4	4	2	1	2	4	2	5	3	2	3	3	2	1963	2	1	6	1	9	6	4	9	9001	6855	1	1	2	3	2	5	1.084156161	3	3
386365448	2	3	3	1	1	1	3	1	1	2	2	2	4	4	2	3	2	4	4	4	2	2	3	4	3	1957	2	1	5	1	5	11	7	1	1003	36549	1	1	2	3	2	2
386365648	1	2	3	4	2	4	3	1	1	2	2	1	4	4	2	1	2	4	4	4	1	1	1	2	2	1972	2	1	5	1	2	11	5	25	25027	1505	1	1	1	3	2	3	0.72103999	3	3
386365745	3	3	2	2	1	5	2	1	1	1	1	3	4	5	3	2	2	5	3	5	1	2	2	4	2	1949	2	2	5	6	9	97	2	13	13063	30274	1	1	1	6	1	3
386366000	3	2	2	5	3	7	5	1	3	2	2	2	4	4	2	2	2	3	4	4	2	2	2	2	2	1959	2	1	5	5	1	97	4	4	4013	85020	1	1	6	3	10	6
386366009	2	3	3	9	2	3	4	2	2	3	2	2	2	4	2	1	2	4	2	2	2	1	2	2	2	1947	1	1	5	1	5	97	4	4	4027	85365	1	1	2	4	1	2	0.981685912	1	3
386366095	1	1	1	3	3	3	3	1	2	2	2	2	4	4	2	2	2	4	2	3	2	2	2	2	2	1950	2	6	5	1	5	6	4	6	6071	92308	1	1	1	4	12	5
386366193	1	2	1	1	1	3	1	1	1	1	1	1	4	4	1	1	1	5	2	5	1	1	2	2	1	1967	2	1	5	1	1	8	6	37	37007	28170	1	1	1	1	2	4
386366791	1	2	2	2	2	2	2	1	1	1	2	1	5	3	3	2	2	5	3	4	1	3	2	2	3	1967	2	1	5	1	1	97	1	48	48113	75060	1	1	1	2	1	3	0.995716228	1	3
386366793	2	3	3	2	2	3	6	1	1	2	3	3	3	2	3	2	2	3	2	4	2	2	3	3	2	1936	1	1	3	1	5	13	6	26	26163	48134	1	1	2	4	1	5	0.934998052	1	3
386366797	1	2	2	3	4	6	4	1	1	1	1	1	4	4	2	2	2	4	4	4	2	2	3	2	2	1935	1	1	5	1	5	5	1	42	42077	18031	1	1	1	2	12	5	0.676129648	2	3
386366800	2	2	2	4	4	4	3	1	1	1	2	2	4	5	1	1	2	4	4	5	1	1	2	1	2	1961	2	3	5	5	1	12	1	6	6085	95122	1	1	1	5	2	2	1.309742923	3	3
386366803	3	3	3	4	3	4	5	1	1	1	2	2	4	4	2	2	2	3	3	4	3	2	4	2	3	1960	2	1	5	3	1	6	2	36	36027	12514	1	1	1	1	9	6	0.941617935	3	3
386366804	3	3	3	3	3	3	3	3	1	2	4	2	3	4	2	2	2	3	3	4	3	3	2	2	3	1952	1	1	5	1	5	3	1	36	36069	14471	2	2	7	2	1	5	0.650115362	1	3
386366809	2	3	1	3	3	3	4	2	4	3	4	3	3	3	2	2	2	2	2	4	2	2	2	3	4	1946	1	2	5	1	5	5	4	4	4013	85374	1	1	2	4	1	2	0.324825124	1	3
386366810	3	2	2	5	4	8	6	1	2	2	4	2	3	4	2	2	3	4	2	4	2	2	1	4	3	1941	2	2	5	4	5	10	1	34	34039	7081	1	1	1	2	1	4	0.844288959	1	3
386366812	2	3	3	3	3	3	3	2	2	3	4	4	3	3	2	2	2	2	4	4	3	2	2	3	2	1945	1	1	4	1	5	97	2	42	42003	15025	1	1	2	4	2	3	0.791797996	1	3
386366814	1	1	1	2	2	3	3	1	1	1	2	2	3	4	2	2	2	4	4	4	1	2	2	3	3	1942	1	1	3	1	9	10	1	36	36119	10576	1	1	1	2	2	1
386366816	2	3	3	2	1	2	4	1	2	1	4	1	4	5	1	1	1	5	3	4	2	1	2	2	2	1950	2	2	3	4	2	2	2	4	4013	85031	1	2	7	3	11	4	1.347309336	1	3
386366828	3	3	3	2	4	2	5	1	1	2	3	2	3	3	3	3	2	3	3	3	2	2	3	3	3	1964	2	1	5	3	4	3	1	6	6037	90034	1	1	1	1	9	6	0.995716228	3	3
386366834	2	1	1	1	1	5	1	1	1	1	1	1	2	4	2	1	2	5	4	4	2	2	3	2	2	1948	1	1	5	1	5	10	2	13	13113	30215	1	1	1	2	2	5	0.844281262	3	3
386366837	1	2	2	5	9	4	9	1	1	1	2	2	3	3	3	2	3	3	3	4	2	3	3	3	3	1974	2	4	5	1	4	12	1	34	34005	8057	1	1	1	1	9	6	0.417547634	3	3
386366840	3	1	1	2	2	2	6	1	1	2	2	3	3	3	1	2	2	3	3	4	3	2	3	2	2	1962	2	1	6	5	2	7	4	12	12081	34203	1	1	1	3	1	4
386366844	1	2	1	3	3	3	3	1	1	1	2	2	4	4	2	1	2	4	4	4	2	1	1	3	3	1986	2	4	6	5	1	8	1	17	17043	60191	1	1	1	2	8	5	0.80399565	1	3
386366845	2	3	3	9	5	5	8	1	1	2	4	2	4	5	1	1	1	5	5	4	1	1	1	3	1	1952	2	4	5	1	1	9	1	15	15003	96706	1	1	1	2	1	6	1.715220568	3	3
386366849	3	3	2	2	2	2	2	1	1	1	2	1	5	5	2	2	2	4	3	4	2	2	2	2	2	1969	2	1	5	1	1	10	1	39	39035	44121	1	1	1	1	2	5	0.797404008	3	3
386366853	1	3	3	5	6	6	7	1	1	1	2	1	4	5	2	2	2	4	3	5	1	2	1	3	2	1955	1	4	6	1	2	6	1	49	49011	84015	1	2	7	3	7	5
386366856	2	3	3	1	5	1	9	1	1	1	1	1	4	4	2	1	2	5	4	5	1	2	2	2	2	1947	2	1	3	4	5	5	1	39	39143	43420	1	1	1	1	1	3	0.834609229	3	3
386366869	3	2	2	2	2	1	2	1	1	2	3	2	4	2	1	2	2	4	4	5	2	1	2	2	2	1966	1	1	6	1	1	13	2	48	36089	13669	1	1	1	2	9	6	1.081842783	2	3
386366884	2	3	3	5	3	4	5	2	2	4	3	2	3	5	3	1	3	5	5	5	1	1	1	1	1	1961	2	1	5	5	6	97	7	34	34029	8755	1	1	2	5	2	1	1.203670232	3	3
386366889	1	3	2	2	1	2	4	2	4	4	4	1	4	2	2	2	3	4	4	5	2	2	2	4	4	1961	2	1	5	1	2	9	7	31	31141	68601	1	1	2	5	2	1	1.203670232	3	3
386366901	3	3	3	4	4	4	8	2	4	4	3	2	3	4	2	2	2	4	4	4	2	3	2	2	3	1957	2	1	5	4	5	2	7	39	39151	44710	1	1	2	5	1	1	1.157766537	2	3
386366906	2	3	3	4	3	3	2	1	1	1	2	1	4	4	2	1	1	4	2	4	1	1	1	1	2	1968	2	1	4	3	1	6	6	19	19127	50158	1	1	2	4	1	3	1.231824884	2	2
386366911	3	3	3	8	8	5	3	2	2	4	3	2	4	2	2	2	2	4	2	3	1	2	2	4	3	1946	1	1	3	1	5	6	7	13	13021	31210	1	1	2	4	1	4
386366959	1	3	3	3	2	3	4	1	1	2	2	2	4	3	2	2	2	4	4	4	2	2	2	3	3	1957	2	1	3	1	1	5	2	17	17167	62712	1	1	1	3	2	5	1.019006696	3	3
386367239	2	2	2	2	2	2	2	1	1	1	1	1	2	5	2	1	2	5	4	5	1	1	2	4	4	1955	2	1	6	1	5	12	1	54	54051	26041	1	1	1	2	2	1
386367286	3	3	3	2	2	2	8	1	2	4	4	1	4	4	2	2	2	4	2	4	2	3	1	3	3	1952	2	1	4	1	2	10	7	21	21021	40422	1	1	2	4	1	2	1.128175968	1	3
386367295	1	2	2	3	3	3	9	1	1	1	2	1	4	4	2	2	2	5	4	4	1	2	3	3	2	1957	1	1	5	1	2	11	3	27	27163	55082	1	1	1	3	2	3	0.813705655	3	3
386367467	3	3	2	3	5	5	3	1	2	4	2	2	4	4	2	2	2	4	5	4	2	1	3	3	2	1938	1	1	5	1	5	6	5	6	6089	96019	1	1	2	4	1	5	0.981685912	1	3
386367532	1	3	3	3	2	2	4	1	1	3	3	2	5	2	2	2	2	4	4	4	2	2	2	4	4	1981	2	5	6	5	1	5	5	48	48147	75490	1	1	2	3	10	6	1.342152507	2	3
386367756	2	3	3	2	3	4	3	1	1	2	2	2	4	4	3	2	2	3	3	4	2	2	2	3	3	1950	2	1	3	3	5	2	1	6	6001	94605	1	1	1	1	11	6	0.802780206	3	3
386367866	3	2	2	4	5	5	4	1	1	2	3	3	2	4	3	3	3	4	2	4	3	3	2	4	3	1967	2	1	6	1	1	8	2	51	51035	24333	1	1	2	3	1	2
386367980	2	2	2	3	2	3	4	2	2	4	4	3	2	3	3	2	3	3	2	4	2	3	4	3	2	1960	1	1	5	1	1	12	7	13	13121	30022	1	1	2	5	2	2	0.969820849	3	2
386368002	3	3	3	5	5	5	5	3	2	4	3	1	5	5	1	1	1	4	4	5	3	2	2	2	1	1958	2	1	3	1	7	9	7	30	30001	59725	1	1	2	5	1	1	1.148524747	1	3
386368020	1	3	2	1	1	1	4	1	1	1	2	1	4	4	2	3	1	4	4	4	2	2	2	2	2	1958	2	1	6	1	1	9	2	26	26161	48103	1	1	6	3	2	5	0.74854968	1	3
386368199	2	2	2	2	1	1	2	1	1	2	2	2	2	4	2	2	2	2	4	4	2	2	4	2	2	1962	1	1	3	1	1	9	3	32	32031	89511	1	1	1	3	9	5	0.903441062	3	3
386368200	1	2	2	2	2	4	1	2	4	4	4	1	3	5	1	1	2	4	4	4	2	2	2	2	2	1950	2	1	4	1	1	97	7	13	13213	30705	1	1	2	4	1	3
386368201	2	3	3	5	3	5	4	2	4	4	4	3	3	3	2	2	3	3	3	4	2	3	2	3	3	1948	2	1	4	1	5	97	7	19	19125	50219	1	1	2	4	1	2
386368204	2	2	2	4	3	3	4	1	3	2	2	3	4	4	1	1	2	4	4	4	2	2	3	2	1	1956	2	1	6	1	1	9	2	10	10005	19958	1	1	2	3	11	5	1.585742435	3	3
386368207	3	3	2	5	3	5	7	1	1	1	2	2	4	3	2	1	2	4	3	4	2	3	3	3	2	1967	1	1	5	5	2	7	1	53	53063	99004	1	1	1	1	11	6
386368214	3	3	3	5	5	5	5	1	2	3	3	3	3	3	3	3	3	3	3	3	3	3	3	2	2	1968	2	1	5	5	1	10	3	25	25025	2135	1	2	7	4	2	4	0.847925947	3	3
386368215	1	2	2	5	3	3	5	2	4	4	4	3	5	2	2	2	2	2	1	4	3	2	5	4	3	1968	1	1	6	1	1	12	7	13	13189	30824	1	1	2	5	2	2	1.382919658	2	2
386368225	1	2	2	3	3	3	3	2	4	4	4	2	1	4	2	2	2	4	1	4	2	4	2	3	3	1966	2	1	3	1	1	11	7	37	37119	28078	1	1	2	5	1	5	1.148524747	2	3
386368226	3	3	3	2	3	3	3	2	2	3	3	2	4	4	2	3	2	3	4	3	2	2	2	2	2	1961	2	1	5	1	7	6	4	8	8119	80863	1	1	2	5	12	6	1.272824081	1	3
386368240	3	1	1	3	1	4	3	1	1	2	2	1	3	4	2	2	2	4	4	5	2	2	3	2	3	1965	2	1	5	6	2	6	1	26	26161	48198	1	1	1	2	9	3
386368241	1	3	3	3	4	4	3	1	1	2	3	2	5	2	2	2	3	4	1	5	2	2	1	3	3	1966	1	1	3	5	3	97	1	18	18097	46227	1	1	1	1	2	5	0.854356174	3	3
386368244	3	2	2	3	1	3	8	1	1	1	1	1	4	4	3	2	2	5	3	4	1	2	2	2	3	1953	2	1	6	1	2	97	1	17	17089	60134	1	1	1	3	5	4
386368245	2	2	2	2	5	2	5	2	2	3	4	3	3	3	3	3	2	3	3	4	3	3	3	3	2	1958	1	1	5	1	5	9	5	13	13011	30530	1	1	2	4	1	2	0.969820849	1	3
386368249	1	2	2	2	2	3	4	2	4	4	2	2	4	4	2	2	2	4	4	4	2	3	4	3	3	1960	1	1	5	1	1	97	5	51	51107	20105	1	1	2	5	1	2	0.969820849	1	3
386368252	2	2	3	3	4	3	7	1	1	2	2	1	4	4	2	2	2	4	2	4	2	2	2	2	2	1959	1	1	6	1	1	13	4	25	25017	2180	1	1	6	3	2	1	0.555271899	2	3
386368258	3	3	3	2	1	2	4	2	4	4	4	2	5	4	2	2	2	4	3	4	2	2	1	2	2	1951	2	1	3	1	5	10	6	34	34007	8035	1	1	2	5	5	5	0.903482351	3	3
386368259	2	2	1	1	1	3	2	2	4	4	2	2	5	5	3	2	2	4	3	4	2	2	1	2	2	1959	1	1	5	1	1	12	7	23	23005	4096	1	1	2	3	1	2	0.880853784	2	3
386368262	1	2	3	5	2	6	5	1	1	1	2	1	3	3	2	2	3	4	3	5	2	2	3	3	2	1940	2	1	3	4	5	2	1	37	37085	28326	1	1	1	2	9	6	1.037584037	3	2
386368264	1	3	2	2	3	4	3	2	2	4	3	2	3	4	2	3	2	3	3	4	2	2	2	3	2	1946	1	1	5	1	5	4	7	16	16065	83448	1	1	5	5	3	1
386368265	3	3	3	4	2	2	2	1	1	1	2	1	5	4	2	2	2	4	4	4	1	2	2	2	2	1986	2	1	6	1	1	8	3	20	20173	67212	1	1	1	2	1	1	0.834975135	1	3
386368267	2	1	1	1	1	9	1	1	1	1	1	1	5	5	1	1	1	5	5	5	1	1	3	3	3	1968	1	7	3	1	5	7	4	50	50001	5669	1	1	4	5	9	6	0.278844707	1	3
386368279	2	3	3	3	3	3	3	1	1	2	2	2	3	4	4	2	2	3	3	4	2	2	3	3	2	1959	2	1	5	4	1	9	4	17	17089	60123	1	1	3	3	1	2
386368284	2	1	1	2	3	2	2	1	1	1	4	1	5	5	1	1	1	5	3	5	1	1	1	2	2	1969	1	1	6	5	6	3	1	39	39049	43119	1	1	1	2	10	6	0.739645035	1	3
386368288	1	2	2	2	1	1	2	1	2	1	2	2	4	4	2	1	2	4	4	4	1	1	1	2	2	1965	2	1	4	1	5	9	2	41	41027	97031	1	1	1	2	11	4	1.019006696	2	3
386368289	3	2	2	5	4	4	6	3	2	3	3	3	3	3	3	3	2	3	3	3	3	3	4	3	3	1946	1	1	5	1	5	10	5	42	42091	19473	1	1	2	4	1	5
386368293	1	3	3	5	5	5	5	1	1	1	2	1	5	5	2	1	1	5	5	5	1	1	2	3	3	1967	2	1	3	1	7	97	4	39	39027	45177	1	2	7	2	1	5	1.024697521	2	3
386368295	3	3	3	2	2	2	7	1	1	1	2	1	3	4	2	2	1	4	4	5	1	2	2	1	1	1978	2	4	6	1	1	12	2	6	6013	94549	1	1	6	1	10	6	0.788227202	2	3
386368297	1	3	2	3	9	2	8	1	1	1	1	2	4	2	2	2	2	4	2	4	2	2	2	2	2	1949	1	1	5	2	5	8	1	36	36027	12601	1	1	1	2	9	6	0.611379564	1	3
386368298	3	3	3	3	3	3	6	1	1	2	3	2	4	2	4	3	4	3	2	4	2	2	2	4	4	1969	2	1	3	3	1	3	4	8	8041	80907	2	2	7	3	1	6	0.985619207	1	3
386368303	2	3	3	9	5	5	5	1	1	2	2	2	2	4	3	2	3	4	3	4	2	2	1	3	3	1954	2	4	6	1	2	9	2	6	6007	95926	1	1	1	2	11	6	0.82429855	1	3
386368306	2	2	2	2	2	2	3	3	2	2	2	2	3	3	1	3	2	3	3	3	3	2	3	3	3	1960	1	3	6	1	1	97	4	6	6059	92626	2	2	7	3	2	3	2.397908293	1	2
386368342	1	2	2	3	3	3	2	1	1	1	2	2	4	4	3	2	2	4	4	4	2	3	3	4	4	1965	1	1	5	3	5	97	1	36	36071	10940	1	1	1	1	7	6
386368392	3	3	1	3	2	4	6	1	1	2	2	2	4	4	2	2	2	4	2	4	2	1	2	2	2	1961	2	3	6	1	1	14	1	34	34003	7647	1	1	1	1	2	4
386368456	2	3	1	1	1	1	1	1	1	1	2	1	4	5	2	1	1	5	5	5	1	2	1	2	1	1977	2	1	6	6	1	10	1	6	6059	92603	1	1	1	1	2	2
386368530	3	2	3	5	3	3	8	3	2	3	3	3	3	4	2	1	2	4	4	4	1	2	2	2	2	1948	2	1	3	1	5	97	7	55	55079	53214	1	1	2	4	1	2
386368930	1	3	1	4	4	4	8	2	2	4	4	2	4	4	2	2	2	2	2	2	2	2	4	4	4	1953	2	1	5	1	1	7	6	42	42129	15642	1	1	2	5	1	6	0.843089463	1	3
386369242	2	3	3	3	6	1	9	1	2	4	3	2	4	4	2	2	2	4	2	4	2	2	2	3	3	1941	1	1	5	3	1	7	7	42	42125	15419	1	1	2	4	2	3	0.864296547	2	3
386369614	3	3	3	4	3	4	8	3	2	3	4	3	5	4	2	2	3	4	4	4	2	2	1	2	3	1939	1	1	5	4	5	4	6	36	36055	14617	1	1	2	4	11	6	0.864296547	1	3
386369615	1	3	3	1	1	1	2	1	1	1	2	2	4	5	1	2	1	4	5	5	2	1	3	2	2	1954	2	1	5	1	2	5	3	53	53047	98844	1	1	1	3	1	4
386370185	2	2	2	1	1	1	7	2	2	4	3	2	4	4	2	2	2	4	3	4	2	2	2	2	2	1942	2	1	3	4	5	5	7	48	48477	77880	1	1	2	5	1	4	1.326343702	1	3
386370356	2	3	3	5	5	5	5	1	1	1	2	1	2	2	5	1	3	5	1	5	2	4	2	3	3	1978	2	4	6	5	1	11	1	11	11001	20001	1	1	1	1	10	6	1.009909696	2	3
386370522	3	2	1	1	1	1	1	3	2	2	4	1	3	5	2	2	2	4	4	4	2	2	2	2	2	1970	2	3	6	3	1	11	6	36	36005	10463	1	2	7	1	2	6
386370595	1	3	3	1	1	1	1	1	1	1	1	1	5	1	2	1	1	5	4	5	1	1	2	2	2	1959	2	1	6	1	7	12	3	17	17031	60091	1	1	1	3	2	4	0.747807067	2	3
386370698	1	2	3	3	3	4	3	1	1	3	4	2	4	4	2	1	2	4	4	5	2	2	3	3	2	1949	2	2	5	1	1	8	1	37	37119	28215	1	1	1	2	1	4	1.102570782	2	2
386370703	2	3	3	3	3	3	3	1	1	1	2	1	4	4	2	2	2	4	4	4	2	2	3	3	3	1961	2	1	5	5	2	2	1	48	48453	78753	1	1	1	2	11	6
386370970	1	3	3	1	1	2	2	2	2	4	4	2	3	3	2	2	3	3	2	3	3	2	3	3	3	1955	2	1	4	1	5	6	7	12	12057	33594	1	1	2	5	1	1
386371293	3	3	3	8	8	7	7	1	1	1	3	3	4	3	2	2	2	2	3	4	4	3	1	4	2	1992	1	1	6	1	1	11	2	41	41051	97239	1	1	1	2	9	5	1.04	1	3
386371548	2	2	2	3	3	2	3	2	2	4	2	4	3	2	2	3	2	2	2	4	3	2	4	4	3	1962	1	1	3	1	1	11	5	51	51153	20136	1	1	2	5	1	5	1.01827046	1	3
386371558	2	1	1	2	2	2	2	1	1	2	2	1	4	4	2	2	2	4	3	4	1	2	2	2	2	1946	2	1	4	1	5	12	2	12	12117	32707	1	1	1	3	1	5	0.77817015	2	3
386371706	1	3	3	2	3	4	3	1	2	2	3	2	4	4	2	2	2	3	3	4	2	2	3	2	2	1940	1	1	3	4	5	7	4	53	53033	98198	1	1	2	3	1	5	0.988716015	2	3
386371767	2	3	1	2	1	2	3	3	2	3	2	2	4	4	2	2	2	3	2	4	2	2	2	3	2	1959	2	1	4	1	5	10	4	42	42101	19134	1	1	2	3	11	5	1.18484747	2	3
386371888	1	2	2	3	3	5	3	1	1	1	1	2	3	2	2	2	3	4	3	4	2	2	2	3	2	1955	2	1	3	1	5	2	2	12	37043	28904	1	1	1	3	1	6	1.197998497	3	3
386371989	3	3	1	2	2	2	2	1	1	2	2	2	4	2	2	3	2	3	2	4	1	2	1	2	2	1969	2	1	6	3	1	11	2	36	36103	11754	1	1	1	3	5	6	0.771456875	2	3
386372061	3	2	2	3	2	4	3	1	2	4	4	3	4	2	2	2	2	3	2	4	2	2	3	3	4	1956	1	1	4	1	1	6	4	13	13169	31032	1	1	2	3	1	6	1.357725138	1	3
386372174	1	3	1	3	3	3	3	1	1	2	2	1	5	1	1	1	1	5	4	5	1	1	1	2	2	1957	2	1	3	1	4	8	1	4	4013	85355	1	1	1	3	2	4	0.898478231	1	3
386372409	1	2	2	4	4	5	4	1	1	2	2	2	4	4	2	2	2	4	4	4	2	2	2	2	2	1969	1	6	6	3	4	97	3	48	48303	79407	1	1	3	2	1	6	0.708764349	1	3
386372413	2	3	2	2	3	2	8	2	2	3	3	2	2	2	2	1	2	4	4	4	2	2	3	4	2	1962	1	1	4	5	2	9	7	8	8041	80910	1	1	2	3	2	5	1.154868734	3	3
386372415	1	3	3	3	2	2	5	1	2	3	3	1	5	5	2	1	1	5	4	2	2	2	1	2	2	1972	2	1	5	1	1	10	2	17	17093	60560	1	1	1	3	10	6	0.797404008	3	3
386372416	3	3	3	5	5	9	9	1	1	1	1	3	5	4	2	3	2	3	5	2	1	1	2	2	2	1955	1	1	6	5	9	97	1	17	17031	60657	1	1	6	2	5	7	0.489594147	3	3
386372427	3	2	2	4	4	5	4	2	4	4	4	3	4	2	1	2	2	2	2	3	3	2	3	2	2	1963	1	1	5	3	4	3	5	28	28035	39402	1	1	2	3	1	6
386372435	2	2	2	2	2	8	9	2	2	4	4	2	2	2	4	2	2	3	1	2	3	4	3	2	2	1944	2	1	3	1	5	97	5	12	12103	33771	1	1	2	5	1	1	0.994734923	3	3
386372438	3	1	1	1	1	2	2	1	1	1	2	1	4	5	1	1	1	5	5	5	1	1	1	1	1	1966	2	1	3	4	6	7	5	45	45019	29456	1	2	7	6	1	2	0.955404032	3	2
386372440	1	3	3	5	5	5	5	1	1	1	2	4	2	2	1	1	1	4	4	4	2	2	2	2	3	1967	2	1	6	1	1	7	4	53	53051	99009	1	1	6	3	11	6
386372441	2	2	2	2	2	2	3	1	1	1	2	1	4	5	2	2	2	4	4	5	1	2	3	3	3	1927	2	2	5	1	5	5	1	10	10001	19904	1	1	1	3	1	2	1.028011242	1	3
386372444	1	3	2	3	2	2	9	2	4	4	3	1	4	4	2	1	1	3	4	4	3	2	2	2	2	1956	1	1	3	1	1	12	4	27	27145	56301	1	1	3	5	1	4	0.616928431	3	3
386372448	3	2	1	1	1	1	1	1	1	2	2	2	4	4	2	2	2	4	3	4	1	2	2	3	2	1959	1	1	4	3	1	4	1	12	12071	33909	1	1	1	2	11	6	1.062133388	2	3
386372453	2	2	2	3	4	4	4	1	1	1	2	1	5	5	1	2	2	4	4	5	1	1	1	2	2	1961	2	8	6	1	1	97	4	25	25025	2111	1	1	7	3	11	7	0.94009699	2	3
386372460	3	2	2	9	8	4	7	3	1	2	4	2	2	1	2	2	3	2	3	5	3	3	4	4	4	1968	2	1	3	1	2	9	7	12	12009	32903	1	1	2	3	1	3
386372461	1	3	3	2	2	3	1	3	4	4	4	2	2	4	3	1	1	4	4	2	2	1	1	3	1	1959	2	1	3	1	1	6	2	4	4019	85710	1	1	1	3	6	4	0.898478231	2	3
386372463	1	3	2	4	4	3	8	2	2	3	3	3	4	2	2	2	2	3	3	4	4	2	4	2	2	1968	2	1	5	1	9	7	5	56	56019	82834	1	1	2	4	11	6
386372465	2	3	3	5	5	5	9	1	1	3	3	2	4	4	3	3	4	3	2	4	2	3	3	4	4	1953	2	1	4	1	5	13	6	6	6059	92801	1	1	2	4	1	3	1.026193959	3	3
386372466	2	2	3	3	3	5	3	1	1	1	1	2	4	4	2	2	2	4	4	4	1	2	3	3	3	1955	1	1	5	5	1	3	4	18	18163	47714	1	1	1	2	9	6	0.813705655	2	3
386372470	1	3	2	5	4	5	7	2	2	4	4	1	4	4	2	2	1	3	4	3	2	1	2	4	2	1969	2	1	6	1	1	11	2	39	39085	44060	1	1	2	4	2	5	1.084156161	2	3
386372475	3	3	3	1	1	1	1	2	4	4	4	2	5	5	1	1	2	4	4	5	2	2	2	2	2	1947	2	1	3	4	5	2	4	29	29099	63051	1	1	2	4	1	1
386372476	2	3	3	1	1	1	1	2	2	3	3	3	2	3	2	3	3	4	2	4	2	2	3	4	2	1940	1	1	3	1	5	97	7	4	4013	85258	1	1	2	5	2	2	0.988716015	1	3
386372481	3	2	2	5	6	3	8	1	1	2	3	2	4	4	2	2	2	4	4	4	2	2	2	2	2	1989	1	1	6	5	2	6	1	34	34037	7461	1	1	1	1	9	6	1.04	1	2
386372486	2	3	3	3	3	2	3	1	1	1	2	1	4	3	1	2	1	4	2	4	2	5	3	3	3	1956	1	1	6	5	4	4	1	32	32003	89123	1	1	1	1	4	5
386372489	1	2	3	5	5	9	5	2	4	3	4	3	5	3	1	1	1	3	4	4	2	1	2	1	1	1973	2	1	6	1	7	10	6	34	34027	7876	1	1	2	4	2	5
386372675	1	3	3	4	4	4	4	2	4	4	1	3	4	4	2	2	2	4	3	4	3	2	4	3	3	1949	1	1	3	1	5	97	7	42	42097	17851	1	1	2	5	2	2	0.791797996	1	3
386372688	1	3	3	2	2	2	2	1	1	1	3	1	5	5	2	2	1	5	2	5	1	4	1	2	1	1969	1	1	6	5	1	9	3	24	24031	20901	1	1	1	1	7	3	1.081842783	3	3
386372795	2	3	3	6	4	3	5	1	1	2	2	3	3	4	2	1	3	3	2	5	2	3	2	4	3	1950	1	1	3	1	5	97	2	42	42129	15068	1	1	1	3	11	5	0.619414832	3	3
386372836	3	3	2	2	2	2	2	1	2	2	2	1	4	5	1	3	2	3	3	5	2	2	3	1	1	1957	2	1	4	3	1	97	1	4	4019	85710	1	1	1	1	2	3
386372897	1	3	3	4	4	4	4	3	2	3	3	2	2	2	2	2	2	2	2	2	2	2	3	2	2	1954	1	1	5	1	1	11	6	26	26059	49249	1	1	2	4	2	2	1.04015996	3	3
386372903	2	2	2	1	1	1	1	1	1	1	2	1	4	4	2	3	2	5	2	2	2	2	2	3	2	1972	1	1	5	5	6	3	1	54	54033	26301	1	1	1	1	2	5	0.860455068	1	3
386372915	1	3	3	2	2	2	2	1	2	2	1	1	4	2	2	2	2	2	2	2	2	2	2	3	3	1971	1	1	5	1	1	12	2	17	17031	60120	1	1	1	3	11	7	0.689082192	2	3
386373039	3	3	1	1	1	1	1	1	2	1	2	1	3	5	2	1	2	5	3	5	1	2	1	2	1	1972	2	1	5	1	1	9	6	32	32003	89139	1	1	2	4	5	5
386373112	2	3	3	5	2	2	8	3	2	3	3	3	3	4	2	2	2	4	3	4	3	2	3	3	3	1947	1	1	4	1	5	11	4	34	34021	8628	1	1	2	3	2	5	0.791797996	3	3
386373131	2	3	3	1	1	1	1	1	1	1	2	1	4	5	1	1	1	5	3	3	1	1	2	1	1	1990	2	3	5	5	9	97	8	6	6037	90077	2		7	6	2	4
386373287	1	3	3	5	3	4	3	1	1	1	2	1	4	4	2	2	2	4	3	4	2	2	3	2	2	1965	1	1	3	6	6	3	3	17	17143	61605	1	1	1	3	12	6
386373781	3	2	1	1	1	3	2	1	1	2	2	1	5	5	2	1	1	5	3	5	1	1	1	4	2	1983	2	1	6	1	1	10	1	42	42029	19320	1	1	1	2	1	4	0.834975135	1	3
386373806	3	3	3	5	3	3	4	1	1	1	3	3	3	2	3	2	2	4	4	4	3	2	3	4	3	1960	2	1	5	3	1	6	1	6	6067	95621	1	1	1	1	1	5	0.995716228	1	3
386373899	2	3	3	2	2	1	7	1	2	4	3	3	2	4	4	2	2	3	4	4	3	3	4	4	4	1956	1	1	5	1	1	11	7	6	6019	93619	1	1	6	4	1	6
386373901	3	2	2	2	2	2	3	1	1	1	3	2	4	4	3	2	2	4	3	4	2	2	1	3	2	1988	1	1	6	1	1	16	2	17	17031	60107	1	1	2	4	11	2
386374038	1	2	1	2	2	3	3	1	2	2	2	2	4	4	1	2	1	2	2	4	2	1	3	2	2	1960	2	2	5	5	1	2	4	22	22105	70444	1	1	1	6	1	3
386374099	1	3	3	3	2	5	9	2	4	4	4	2	4	4	3	2	5	4	2	4	2	3	1	4	3	1961	1	1	3	3	6	3	7	29	29099	63028	1	1	2	5	1	1	1.05047382	3	3
386374101	2	2	2	5	3	5	3	1	1	1	1	2	4	2	2	1	2	5	3	5	2	1	2	2	2	1947	2	1	4	4	5	6	6	12	12117	32792	1	2	7	3	1	5
386374102	2	1	1	2	1	2	2	1	1	1	2	1	5	4	2	1	1	4	4	5	1	1	2	1	1	1953	1	1	5	1	1	10	1	37	37101	27577	1	1	1	2	1	3
386374105	2	2	3	3	3	4	3	1	2	2	4	3	3	2	2	3	3	3	2	3	3	2	4	3	3	1947	1	1	3	2	1	8	4	19	19047	51442	1	2	7	2	11	5	0.658659729	2	3
386374106	1	2	1	3	3	4	4	1	1	1	1	2	4	4	1	2	1	4	3	4	2	1	2	2	3	1962	2	1	3	5	7	97	4	12			1	1	3	3	12	5	0.899370468	2	3
386374112	3	2	2	2	2	1	3	1	1	2	2	2	4	2	2	2	2	4	2	4	2	3	2	3	4	1948	1	1	3	1	5	6	3	8	8035	80134	1	1	1	3	2	3	0.703544189	3	3
386374116	2	3	3	9	7	9	8	2	4	4	4	4	3	1	3	4	2	1	1	1	3	3	4	3	3	1956	1	1	6	1	1	12	7	17	17201	61114	1	1	2	5	1	2	0.833655588	1	3
386374117	1	3	2	2	1	3	1	1	2	3	3	3	5	5	1	1	1	3	3	4	2	1	3	4	2	1963	2	1	5	1	1	97	6	13	13153	31005	1	1	1	3	2	4	0.877942567	1	3
386374118	3	2	1	2	2	2	3	2	2	3	2	1	2	4	2	2	2	3	2	3	3	2	3	4	4	1971	1	1	4	5	6	3	6	35	35035	88310	1	2	7	4	3	5	0.960681298	3	2
386374119	2	3	3	3	2	2	4	2	2	3	1	2	4	3	2	2	2	4	3	4	2	3	3	4	2	1960	1	1	5	1	1	10	6	42	42091	19046	1	1	2	4	5	4	0.880853784	2	3
386374121	1	3	3	3	1	1	3	2	2	4	3	2	4	4	2	2	2	4	4	4	2	2	2	2	2	1957	2	1	6	1	1	10	4	37	37063	27613	1	1	2	4	11	5
386374122	2	3	1	8	2	2	8	2	2	4	3	3	4	3	2	2	2	3	1	3	1	4	2	2	2	1945	2	1	3	3	5	97	7	29	29097	64801	1	1	2	4	1	2	1.066881001	2	3
386374124	3	2	2	4	3	2	2	1	2	2	3	1	4	4	2	2	1	4	3	5	1	1	2	2	2	1951	1	2	6	1	1	9	1	45	45009	29042	1	1	1	3	1	1	1.16375	3	3
386374128	3	1	1	1	2	3	1	3	2	3	4	3	4	3	2	2	2	4	3	4	2	2	2	4	2	1961	2	1	5	1	9	97	6	25	25005	2769	1	1	2	6	2	5
386374129	1	3	1	2	2	2	3	3	2	2	2	2	4	3	2	2	2	4	3	4	2	2	3	3	3	1953	1	1	6	1	1	8	4	18	18039	46507	1	1	2	3	2	2
386374132	2	3	3	4	4	4	9	1	1	1	2	1	4	4	2	2	2	4	4	5	2	2	2	2	2	1953	2	1	6	4	1	5	1	19	19011	52349	1	1	1	2	1	2
386374136	3	3	3	2	2	2	8	1	2	1	1	1	2	5	2	1	2	4	1	5	1	2	1	1	1	1946	2	1	3	1	5	7	1	39	39081	43964	1	1	1	1	2	4	0.834609229	3	3
386374142	1	3	3	5	5	5	8	2	2	3	3	3	3	4	2	2	2	3	3	4	2	2	2	3	2	1962	2	1	5	1	1	5	7	34	34029	8753	1	1	2	3	2	2	1.203670232	3	3
386374151	2	3	2	3	3	4	5	1	1	1	1	2	3	4	2	2	2	4	4	4	2	3	3	2	2	1961	2	6	3	5	1	1	3	6	6037	93591	1	1	1	3	2	5	0.507123077	2	3
386374152	2	3	3	1	1	3	2	1	1	1	1	1	4	5	2	1	1	5	4	5	1	2	2	2	2	1960	2	1	4	1	1	12	1	4	4013	85304	1	1	1	2	2	2	0.898478231	2	3
386374154	3	2	2	3	3	1	5	1	1	1	1	1	2	4	2	1	3	4	4	5	1	2	1	3	3	1955	2	1	3	1	5	9	1	6	6075	94103	1	1	1	2	11	6
386374157	2	2	2	1	1	1	1	1	1	1	1	1	5	4	1	1	1	5	5	5	1	1	1	1	1	1958	2	1	5	4	6	10	1	37	37077	27581	1	1	1	2	11	5
386374164	1	2	1	2	2	2	2	2	2	4	3	2	3	3	2	2	3	3	4	4	2	2	2	3	3	1947	1	1	4	1	5	97	1	39	39017	45014	1	1	2	4	1	1	0.791797996	3	3
386374165	1	3	3	5	9	5	9	1	1	3	3	2	3	3	2	3	3	2	4	4	3	2	2	4	3	1947	2	1	4	4	5	3	3	27	27053	55417	1	2	7	3	11	5
386374167	3	1	1	2	2	5	2	2	4	4	2	2	4	4	2	1	2	4	3	4	2	1	3	3	2	1942	1	1	3	1	6	6	5	48	48201	77532	1	1	2	4	4	2
386374171	3	1	1	1	1	1	2	1	1	1	1	1	3	3	3	2	2	4	3	4	2	1	4	3	3	1962	2	1	6	3	4	1	3	4	4019	85704	1	1	1	1	9	6	0.997098997	3	3
386374178	1	3	3	3	3	3	4	1	1	2	2	2	4	4	2	2	2	4	5	4	1	1	3	3	2	1970	2	1	6	1	1	6	6	29	29097	64836	1	1	3	3	1	2	0.636709594	3	3
386374182	2	3	2	1	1	1	1	1	2	1	2	1	2	5	2	1	1	3	1	4	1	1	2	2	1	1966	1	2	5	3	1	11	1	6	6037	90017	1	1	1	1	1	5	1.088289845	3	3
386374194	2	3	3	3	4	4	5	2	4	4	1	2	4	2	2	3	2	4	2	4	3	2	3	3	4	1969	1	1	6	1	1	14	6	6	6097	95492	1	1	2	3	11	6	1.111566321	2	3
386374197	3	1	1	2	1	3	3	1	1	2	2	2	5	4	1	2	2	4	2	5	1	2	2	2	2	1954	1	1	6	3	1	11	1	36	36119	10590	1	1	1	1	1	4	0.652159564	2	3
386374200	2	2	2	2	2	2	2	2	2	4	3	1	5	2	2	1	2	3	4	4	2	2	2	2	2	1969	1	7	5	5	1	14	4	19	19049	50167	1	1	2	1	2	3	0.936903871	3	2
386374209	3	2	3	9	9	9	9	2	2	4	4	3	3	3	3	3	3	3	3	3	3	3	3	3	3	1949	1	1	3	1	6	3	7	34	34039	7063	1	1	2	5	2	4	0.791797996	3	3
386374211	1	3	2	4	3	2	7	1	1	1	2	2	3	2	2	3	2	3	4	3	2	2	3	2	2	1959	2	1	5	5	5	4	1	47	47125	37043	1	1	1	2	1	2
386374214	3	3	1	1	1	3	1	1	1	1	2	1	5	2	1	1	2	4	4	5	2	2	1	3	4	1957	2	3	5	1	2	9	4	26	26005	49406	1	1	1	3	9	6	1.361672253	1	3
386374222	2	3	3	2	2	3	8	2	2	4	3	2	4	2	2	2	4	2	2	4	2	4	2	4	4	1965	1	1	5	5	6	5	5	4	4013	85388	1	1	2	4	2	5
386374225	1	3	2	4	4	4	5	1	1	1	1	1	4	5	2	1	2	4	4	5	2	1	2	2	1	1958	1	1	3	2	2	5	1	41	41017	97756	1	1	1	2	2	4
386374227	3	2	2	2	2	2	7	1	1	2	3	2	2	2	3	2	4	4	2	4	2	3	4	4	4	1970	2	1	5	1	1	8	6	48	48453	78748	1	1	2	3	11	2
386374230	1	2	1	2	2	2	4	1	1	2	2	2	4	4	2	2	2	4	4	4	2	2	2	2	2	1951	1	1	3	1	5	5	3	36	36063	14108	1	1	1	2	11	6	0.619414832	2	3
386374248	2	3	3	5	5	9	5	3	1	3	3	4	3	3	3	3	3	3	3	4	3	3	4	3	4	1961	1	1	4	1	1	97	4	26	26081	49418	1	1	2	4	11	5	1.05047382	1	3
386374401	1	3	3	2	1	1	7	1	1	1	2	2	4	4	1	2	1	4	2	5	2	4	2	2	2	1968	2	1	5	1	4	12	1	39	39061	45215	1	1	1	1	1	2	0.797404008	1	3
386374481	3	3	3	1	1	1	1	1	1	1	2	1	3	4	1	2	2	4	3	5	1	1	1	4	3	1961	2	1	4	1	1	5	1	32	32003	89015	1	1	1	2	11	6
386374567	2	3	3	1	1	1	1	1	1	1	1	1	4	3	2	1	2	5	2	3	1	1	1	3	1	1963	2	6	6	1	3	5	1	6	6037	90249	1	1	1	3	2	5	0.934876008	1	3
386374877	1	3	3	4	2	6	5	2	4	4	4	2	5	3	1	1	1	3	2	4	2	1	1	2	2	1967	2	1	3	1	7	97	5	4	4013	85048	1	1	2	4	12	6	1.302596287	3	3
386374914	1	3	2	1	2	1	2	2	2	4	3	3	4	3	2	1	2	4	4	5	2	2	4	3	3	1958	1	1	5	1	1	12	7	2	2020	99518	1	1	2	4	11	5	1.099919737	2	2
386375108	3	3	3	5	4	4	8	1	1	2	3	1	5	2	2	1	1	4	4	4	2	3	2	4	4	1964	2	1	6	4	1	4	4	6	6085	94301	1	1	4	1	12	6	0.74854968	3	3
386375190	2	2	3	1	1	1	1	2	2	3	4	1	4	3	2	1	2	4	4	4	1	2	3	2	2	1950	2	1	3	3	5	3	4	12	12081	34222	1	1	2	6	1	1
386375541	3	2	2	3	2	3	5	2	4	3	3	2	4	4	2	1	2	4	4	5	2	2	2	2	2	1960	2	1	5	5	1	6	7	12	12031	32250	1	1	2	4	2	6
386375717	1	3	1	2	1	3	3	2	2	4	3	1	5	5	1	1	2	4	4	4	1	1	1	2	1	1961	2	1	5	1	7	6	2	40	40031	73505	1	1	2	5	1	1
386375843	1	2	1	2	2	2	3	2	2	4	4	2	4	4	2	2	2	4	4	4	2	2	2	2	2	1962	2	1	3	3	1	5	5	48	48213	75763	1	1	2	5	12	2	1.531401511	1	3
386375853	2	3	3	3	2	2	5	1	1	1	2	2	2	3	4	2	3	3	3	4	2	2	3	3	3	1954	2	1	4	3	5	6	1	6	6067	95818	1	1	1	2	11	6	1.197998497	3	3
386375856	3	2	2	2	2	4	6	1	1	2	2	1	5	4	2	1	2	4	4	5	1	1	1	2	2	1976	2	1	6	1	7	6	4	19	19153	50009	1	2	7	6	1	5	1.008469653	2	3
386375859	2	2	2	2	2	4	2	1	1	2	3	2	2	2	1	2	2	3	1	2	2	1	2	2	2	1954	1	1	3	3	5	2	4	12	12057	33602	2	2	7	5	1	1
386375862	3	3	3	3	2	4	4	1	1	1	1	2	4	3	2	1	2	4	3	4	2	1	3	2	2	1955	2	1	6	1	1	8	1	6	6037	93536	1	1	1	2	5	2
386375866	3	3	3	5	5	5	5	1	1	2	2	3	5	2	1	2	2	3	3	4	3	2	4	3	3	1963	1	1	4	5	7	6	4	53	53035	98366	1	1	1	2	10	6	0.903441062	2	2
386375869	1	3	2	1	4	4	1	2	4	4	4	1	5	3	1	1	1	5	1	5	1	2	2	1	1	1971	2	1	4	5	1	3	6	1	1091	36748	1	1	2	3	1	5
386375871	1	2	2	3	3	3	3	1	1	1	2	3	4	4	2	3	2	3	4	3	2	2	3	3	3	1955	1	1	4	1	1	97	1	45	45049	29918	1	1	1	3	1	5	1.062133388	1	2
386375872	2	3	3	2	2	3	6	1	2	2	2	1	2	4	1	1	1	4	2	4	1	1	1	1	1	1954	2	1	6	3	5	7	2	18	18089	46410	1	1	1	3	2	5	0.997098997	3	3
386375874	1	3	3	5	5	8	6	3	2	3	4	3	4	2	2	2	3	3	2	3	3	3	3	4	3	1934	1	1	3	1	5	4	7	12	12103	33763	1	1	2	4	11	6	0.871770342	3	3
386375875	2	2	3	2	2	2	3	1	1	2	2	3	3	4	2	2	2	3	2	4	2	2	2	2	2	1957	1	1	5	5	1	6	2	6	6065	92262	1	1	1	3	2	3
386375878	2	3	2	2	2	2	4	1	1	1	2	1	4	5	2	1	2	4	3	5	2	2	2	2	2	1957	2	1	5	1	2	6	1	17	17179	61611	1	1	1	1	2	5	0.905707981	1	3
386375879	1	2	2	2	1	1	2	1	1	1	1	1	2	3	2	2	2	5	4	5	1	2	2	2	2	1962	1	1	5	5	2	4	4	36	36103	11780	1	1	1	6	12	2	0.689082192	2	2
386375883	3	3	3	2	2	2	3	1	1	1	1	3	3	2	3	3	2	3	2	2	2	3	3	3	3	1976	2	1	6	3	1	11	1	37	37063	27701	1	2	7	2	1	2	1.303435243	2	2
386375887	1	1	1	1	1	1	5	2	4	4	4	1	2	4	1	1	1	5	4	5	1	1	1	2	1	1954	2	1	5	1	2	5	4	1	1097	36609	1	1	2	4	1	6
386375890	3	3	1	2	2	5	5	1	1	2	3	3	4	2	2	2	2	4	4	4	1	2	3	2	2	1955	2	2	5	1	7	11	1	51	51153	20156	1	1	1	3	1	3
386375893	2	3	3	9	9	9	9	1	1	2	2	3	5	3	1	2	3	4	2	4	3	2	3	4	2	1981	1	1	6	5	1	12	3	25	25027	1541	2	2	7	2	9	6	0.882394337	2	3
386375895	3	3	3	4	3	9	4	1	1	1	1	1	1	2	2	1	1	2	1	5	2	5	5	3	2	1959	1	1	4	3	1	5	1	6	6055	94558	1	1	1	2	2	2	0.79658174	1	3
386375896	3	1	1	1	1	1	1	2	1	4	4	2	4	5	1	2	2	1	3	3	1	2	4	2	1	1965	2	1	3	3	4	1	7	48	48245	77627	1	2	7	5	1	2
386375898	2	2	2	5	3	4	4	2	4	4	3	3	4	3	3	2	3	3	3	4	3	2	3	3	2	1962	2	3	5	5	6	2	7	42	42003	15106	1	1	2	5	1	1
386375907	1	3	3	2	2	4	8	1	1	1	4	2	4	2	1	2	2	4	4	4	2	1	3	3	2	1954	2	1	3	1	5	4	6	34	34007	8106	1	1	1	3	1	2
386375911	2	3	2	5	5	5	5	1	3	2	2	3	2	3	2	2	2	3	3	4	3	2	3	3	3	1956	2	1	4	1	5	97	1	42	42101	19114	1	1	1	2	1	2	0.926893097	3	3
386375912	2	3	3	1	1	2	2	2	4	4	3	2	3	3	3	2	3	3	2	3	2	4	4	4	5	1934	1	1	3	1	5	97	7	48	48491	78613	1	1	2	5	5	5	0.871770342	1	3
386375913	3	3	3	3	4	3	6	3	2	3	3	2	4	4	2	2	2	4	3	4	2	3	2	3	3	1964	1	1	6	3	1	97	7	20	20027	67487	1	1	2	5	2	5	0.833655588	2	3
386375914	1	2	2	2	2	1	3	1	1	1	2	2	4	2	2	1	2	3	4	4	2	3	4	2	2	1970	2	1	5	1	4	10	3	37	37191	27534	1	1	1	3	9	5	0.995716228	1	1
386375916	3	1	1	5	5	5	5	1	2	2	2	3	3	3	3	3	3	3	3	3	4	2	2	3	2	1960	1	4	5	1	1	4	2	36	36005	10472	1	1	1	3	6	2	0.732929556	3	3
386375917	1	2	2	5	7	3	8	1	1	2	2	3	4	3	2	2	2	4	4	4	2	4	3	3	3	1963	2	1	5	1	1	8	4	53	53033	98030	1	1	6	6	10	6	0.747511597	1	3
386375929	3	3	3	5	5	5	5	1	1	1	4	3	2	2	5	4	3	4	2	3	3	4	3	5	4	1956	1	1	5	5	5	2	1	53	53033	98122	1	1	1	1	11	6	0.860455068	3	3
386375930	1	3	3	1	1	5	1	2	2	3	4	2	3	4	2	1	2	4	3	4	3	2	2	3	3	1967	1	1	3	1	6	5	5	33	33013	3275	1	1	2	5	2	4	0.924858842	1	3
386375933	1	2	2	1	1	1	1	1	1	1	1	1	3	3	3	2	2	4	2	4	2	3	3	3	2	1965	2	1	5	1	7	97	1	12	12103	33776	1	1	1	2	11	6
386375934	2	2	2	2	2	2	2	1	1	1	2	1	2	3	3	2	3	3	2	4	2	3	2	3	3	1933	2	1	3	4	5	4	1	16	16019	83406	1	1	1	1	10	6	1.037584037	3	3
386375937	3	3	3	3	3	3	5	3	2	3	3	2	4	2	4	2	2	5	2	5	1	3	2	3	2	1941	1	1	3	5	5	3	5	4	4013	85302	1	1	2	4	1	6
386375938	2	2	2	2	2	3	5	1	1	2	2	2	4	3	2	2	2	3	3	3	2	2	3	2	3	1943	1	1	3	3	5	2	1	54	54099	25530	1	1	1	2	1	3	0.681976315	3	3
386375942	1	2	3	3	2	2	4	2	4	3	3	2	4	3	2	2	2	4	2	3	2	2	3	2	2	1973	1	7	6	1	1	97	6	48	48439	76137	1	1	2	4	12	1	1.368742622	2	3
386375944	3	2	3	1	1	1	5	1	1	1	2	1	4	2	2	2	2	4	4	4	2	2	2	2	3	1953	2	1	3	1	5	10	1	1	1089	35803	1	1	1	2	11	6	0.882559606	1	3
386375947	2	3	3	1	3	5	2	2	2	3	3	3	3	2	4	2	3	2	2	4	2	3	2	4	4	1960	1	1	5	1	5	5	5	6	6085	95124	1	1	2	5	2	6
386375953	3	3	3	3	8	2	9	2	2	4	2	2	2	2	2	3	4	2	2	2	4	2	4	4	4	1954	1	1	5	1	1	12	7	19	19065	52175	1	1	2	4	1	3
386375955	1	3	2	5	2	2	6	3	2	3	3	2	4	4	2	2	2	3	4	4	2	2	2	3	2	1964	2	1	4	1	1	10	4	32	32003	89139	1	1	2	4	1	4	1.302596287	1	3
386375969	2	2	2	3	3	2	3	1	1	1	2	2	3	2	4	2	3	3	2	4	3	2	4	5	4	1993	1	1	6	5	8	4	1	12	12073	32303	1	1	1	2	1	5	1.04	3	3
386375971	3	2	2	2	4	2	4	1	1	2	2	1	4	4	2	2	2	4	4	4	2	2	2	1	1	1975	1	1	6	5	1	6	1	13	13121	30344	1	1	1	2	1	2	1.072530935	2	3
386375977	1	3	1	5	5	5	6	1	1	2	3	2	4	4	2	2	2	4	4	4	2	2	2	2	2	1972	1	1	3	1	1	4	3	24	24001	21502	1	1	1	3	1	2	0.79658174	3	2
386375981	3	2	1	4	3	2	5	1	1	2	2	3	4	3	3	3	3	3	3	3	3	3	3	3	3	1956	2	1	6	1	7	97	3	36	36005	10458	1	1	4	3	12	7
386375983	2	3	3	9	8	9	9	2	4	4	4	2	2	1	2	2	2	2	2	2	2	3	4	2	2	1968	1	1	3	1	1	10	6	45	45045	29687	1	1	2	5	1	1	1.01827046	2	2
386376017	3	3	1	2	2	2	4	1	1	1	2	2	3	3	3	2	3	4	4	4	2	2	4	2	3	1955	2	1	3	1	5	9	1	8	8041	80831	1	1	1	3	10	6
386376437	2	3	3	2	2	4	2	2	2	4	4	2	4	4	2	3	2	3	4	3	2	2	2	2	2	1955	2	1	4	4	5	5	4	8	8041	80918	1	1	2	3	11	6
386376466	1	2	3	1	1	1	1	1	1	1	1	1	5	5	1	1	3	5	4	5	1	1	1	3	1	1954	1	1	4	5	1	4	4	47	47017	38201	1	1	1	3	2	2	1.062133388	3	3
386376558	2	3	1	5	5	6	6	1	1	1	2	1	5	5	4	1	1	4	2	5	2	4	2	1	2	1963	2	1	6	5	1	8	2	17	17031	60626	1	1	1	1	2	6
386376566	1	3	3	5	3	5	5	1	1	2	3	3	2	2	2	2	2	3	4	2	2	2	2	3	3	1962	1	1	4	1	1	10	7	19	19091	50548	1	1	2	4	1	3
386376567	3	2	2	4	4	6	6	2	4	2	3	2	4	3	2	3	2	3	4	4	3	2	2	3	2	1969	2	1	5	1	1	8	5	19	19153	50021	1	1	2	4	10	6
386376585	3	3	3	2	2	2	2	3	2	3	3	2	2	2	3	2	2	2	3	4	2	2	2	2	2	1934	1	1	3	4	5	3	7	42	42071	17601	1	1	2	5	1	1	0.934998052	3	3
386376758	1	3	3	5	3	5	3	2	4	4	4	2	5	4	1	1	1	4	3	5	2	2	1	2	2	1972	2	5	3	1	1	11	5	55	55105	53511	1	1	2	5	1	5	0.443205729	2	3
386376761	2	2	2	2	1	3	1	1	1	1	2	1	5	5	2	2	2	2	3	5	2	1	2	3	2	1966	1	2	5	1	1	12	1	13	13051	31322	1	1	1	3	7	4	1.046786346	1	3
386376855	3	3	3	8	7	5	9	2	4	4	4	5	4	5	2	4	4	1	3	1	3	2	5	5	3	1965	1	1	3	5	1	12	7	17	17031	60641	1	1	2	4	2	1	1.092123521	2	3
386376870	2	2	2	1	1	1	2	3	3	3	3	3	4	2	2	2	2	4	1	4	2	2	2	3	4	1955	1	1	5	1	1	9	6	54			1	1	2	4	1	2	0.969820849	1	3
386376967	1	1	1	1	1	1	2	1	1	1	2	2	4	2	1	1	2	3	4	4	2	1	3	2	2	1955	1	1	3	1	7	12	1	12	12095	32819	1	1	1	3	5	2
386377080	2	2	2	1	1	1	1	1	1	1	2	1	2	4	1	1	2	5	4	5	1	2	2	2	2	1954	2	7	6	1	2	11	3	48	48339	77381	1	1	1	3	2	4
386377186	1	2	2	3	3	4	4	1	1	2	3	2	4	2	1	2	2	3	3	4	2	2	3	2	2	1963	2	1	5	5	1	5	3	37	37183	27597	1	1	1	3	1	6
386377238	3	2	2	3	3	3	5	1	1	1	2	2	4	4	3	2	3	4	3	4	2	2	2	3	3	1957	2	1	5	3	1	9	1	4	4019	85745	1	1	1	2	10	6	0.877942567	2	3
386377244	3	3	3	3	6	3	8	1	1	1	2	2	4	4	2	2	2	4	2	5	2	2	2	2	2	1965	1	1	3	1	1	4	3	36	36101	14870	1	1	1	2	11	6	0.854356174	1	3
386377296	1	3	3	2	1	4	3	2	4	4	3	3	2	2	2	2	3	2	2	4	3	4	4	3	3	1981	2	1	6	1	1	8	7	39	39139	44864	1	1	2	5	1	1	1.260383324	2	2
386377315	1	3	2	5	6	2	8	1	1	1	2	2	4	4	2	1	2	4	4	4	2	2	2	3	2	1947	2	1	3	1	5	6	1	8	8031	80237	1	1	1	1	10	6
386377383	3	2	2	2	2	2	3	1	2	2	2	2	4	4	2	2	2	4	2	4	2	3	2	2	2	1940	2	3	5	1	5	9	2	12	12086	33166	1	1	1	3	2	5	2.709470472	1	3
386377481	2	2	1	2	3	3	6	1	1	1	2	1	3	4	2	2	2	3	2	4	1	2	1	4	2	1949	1	1	3	3	5	3	3	24	24003	21061	1	1	1	2	11	6
386377482	2	2	2	1	2	1	2	1	3	2	2	2	4	4	1	1	2	5	5	5	2	1	2	2	2	1942	2	1	3	4	5	2	1	25	25027	1607	1	1	1	2	5	5	0.834609229	2	3
386377483	2	2	2	1	3	1	3	3	2	4	3	2	3	4	3	2	2	4	2	4	2	3	2	3	3	1955	1	1	6	1	1	97	7	42	42077	18104	1	1	2	4	5	2	0.833655588	1	3
386377485	1	3	3	2	3	2	4	3	1	2	3	2	4	3	2	2	3	4	4	4	2	2	2	2	3	1957	2	1	3	1	5	10	2	24	24017	20695	1	1	2	4	1	3
386377486	3	2	2	2	1	2	5	1	3	2	2	2	4	4	2	2	2	4	4	4	2	2	3	2	2	1959	1	7	4	1	9	7	4	15	15001	96721	1	1	4	3	11	6
386377501	1	3	3	3	1	2	4	1	1	2	2	3	4	3	2	3	2	3	4	3	3	3	4	3	3	1957	2	2	6	1	1	12	1	29	29095	64114	1	1	1	1	11	6	1.190102468	3	3
386377506	2	2	3	1	1	3	4	1	2	2	2	2	3	2	2	2	2	4	1	2	1	2	2	2	3	1988	2	1	6	5	1	9	7	26	26161	48104	1	1	2	4	2	3	1.067348738	3	3
386377508	3	3	3	9	8	8	8	1	3	2	2	2	2	2	3	3	3	3	3	3	2	2	2	4	3	1954	2	1	4	1	6	6	1	20	20025	67865	1	1	1	3	1	6
386377512	1	3	1	2	2	2	9	2	3	4	4	1	5	5	1	1	1	5	5	5	1	1	2	2	2	1944	2	1	3	4	5	12	7	19	19057	52601	1	1	2	5	1	1	1.066881001	2	3
386377515	2	3	3	3	3	3	4	1	1	1	1	2	2	4	2	2	2	4	3	3	2	2	2	2	2	1980	2	3	6	1	7	8	3	42	42077	18052	2	2	7	5	6	1
386377520	1	3	3	5	5	5	5	1	1	3	3	2	3	3	3	2	3	4	3	4	2	3	3	3	4	1980	2	2	6	1	7	97	4	47	47157	38106	1	2	7	6	12	1	3.99	3	2
386377523	3	3	3	3	3	3	5	1	1	2	2	3	3	2	3	2	2	3	3	3	3	2	3	3	3	1962	1	1	4	1	1	10	2	55	55101	53402	1	1	1	3	2	5
386377525	2	2	2	2	2	1	4	1	1	2	3	2	4	3	1	1	1	4	5	4	2	1	3	2	2	1957	1	1	5	1	1	12	3	48	48439	76126	1	1	1	3	12	2
386377526	3	2	2	2	2	1	5	3	2	3	3	2	3	4	3	2	3	3	3	5	3	3	3	3	2	1956	1	1	5	3	2	4	5	51	51047	22735	1	1	2	4	1	5
386377527	1	3	3	9	2	2	5	2	2	4	2	2	3	3	3	2	2	3	4	4	3	2	2	3	2	1955	1	1	4	1	5	11	7	30	30111	59106	1	1	2	4	1	2	1.01827046	3	3
386377528	2	3	1	2	2	2	3	2	2	3	3	2	3	4	2	2	2	4	3	4	2	2	3	3	3	1949	1	1	4	1	5	10	5	51	51089	24055	1	1	2	4	1	2	0.988716015	2	3
386377529	3	3	3	2	5	8	2	2	2	3	4	2	4	4	1	2	2	4	3	4	2	2	2	2	2	1944	2	1	3	3	2	97	5	8	8035	80134	1	1	2	3	11	5	1.128175968	1	3
386377534	2	3	1	1	1	1	6	1	1	1	2	1	5	5	1	1	1	5	5	5	1	1	2	1	1	1952	1	2	4	5	5	97	1	5	5119	72209	1	1	1	3	1	1	0.809237617	3	3
386377536	1	2	2	1	2	4	4	1	1	3	2	2	2	4	2	2	2	4	4	3	2	2	2	3	4	1954	1	1	5	5	2	3	5	12	12011	33311	1	1	2	3	2	2	0.969820849	1	3
386377539	2	3	3	2	1	5	2	2	2	3	4	3	4	3	3	2	3	3	3	2	3	1	2	3	3	1965	2	1	5	5	1	11	6	4	4013	85249	1	1	2	5	2	5
386377545	1	3	3	1	1	1	1	2	4	4	1	2	5	4	1	1	1	5	4	5	1	1	1	2	2	1955	1	1	3	1	1	9	5	48	48381	79109	1	1	2	5	2	5
386377546	3	3	3	6	7	7	7	1	1	2	3	1	2	4	2	1	2	4	1	4	1	3	2	4	3	1959	2	1	5	1	5	10	1	40	40087	73065	1	1	1	2	9	6
386377549	1	3	3	3	3	3	8	1	1	1	2	4	4	4	2	2	2	4	4	4	2	2	4	2	2	1957	2	2	4	5	1	6	2	17	17031	60621	1	1	2	4	1	5	1.081949888	3	3
386377550	3	3	3	9	6	4	4	1	1	2	2	2	4	2	2	2	2	2	2	2	2	2	3	2	2	1973	2	6	6	1	1	11	3	53	53033	98108	1	1	1	3	9	6
386377551	2	2	2	2	3	1	4	1	1	1	1	1	4	4	3	1	2	5	4	5	2	3	3	2	2	1985	1	1	6	5	1	9	1	11	11001	20010	1	1	1	2	5	5	1.072530935	2	3
386377553	1	3	2	3	3	4	8	2	4	4	3	3	4	2	3	2	2	3	2	4	2	4	2	4	3	1950	2	1	3	1	5	9	5	53	53063	99224	1	1	2	4	1	4
386377555	3	2	3	7	7	8	6	2	4	4	3	2	4	2	2	4	2	4	2	4	2	2	3	4	4	1951	1	1	3	1	5	11	6	42	42091	18964	1	1	2	4	1	5	0.791797996	3	3
386377558	2	3	2	5	3	6	6	1	2	3	3	3	4	4	2	2	2	3	4	4	2	2	2	4	3	1952	2	1	4	4	5	4	1	55	55055	53594	2	2	7	3	2	2	0.751564721	2	3
386377564	1	3	3	5	1	5	4	1	1	2	3	2	3	3	1	1	2	3	3	4	2	1	2	2	2	1968	2	1	6	2	1	5	7	37	37085	27546	1	1	2	5	1	2	1.274591675	3	1
386377565	2	3	3	1	1	1	4	1	1	2	2	2	4	5	2	2	2	4	3	4	2	2	2	2	2	1963	2	1	6	5	1	12	1	20	20177	66609	1	1	1	1	10	6	0.747807067	1	3
386377566	1	3	3	2	2	2	5	1	1	1	2	1	5	5	2	1	1	5	4	5	2	5	1	3	1	1985	2	6	5	5	1	6	1	41	41053	97338	1	1	1	1	1	5	0.461769335	1	3
386377567	2	3	3	3	1	2	2	1	1	1	2	1	4	1	1	1	1	3	2	5	1	1	3	1	2	1959	2	1	4	1	5	10	3	26	26125	48390	1	1	1	3	10	6	0.926893097	1	3
386377570	3	3	3	2	2	4	3	1	2	3	3	1	5	5	1	1	2	4	4	4	1	2	1	2	1	1934	2	1	3	3	5	3	1	53	53033	98133	1	1	2	2	1	6	1.326343702	3	3
386377576	3	2	3	4	4	4	4	1	1	1	2	2	4	4	2	2	2	4	4	5	2	4	3	2	2	1961	2	1	6	5	7	4	1	39	39153	44236	1	1	1	2	11	6	0.747807067	2	3
386377588	1	3	3	2	7	2	8	1	1	1	2	2	4	2	2	2	2	4	3	4	2	2	2	2	2	1974	2	1	6	3	1	7	3	8	8041	80911	1	1	1	2	6	5	0.919308413	3	3
386377594	3	3	3	5	4	4	8	1	1	1	2	1	4	4	2	2	4	5	4	5	2	4	2	4	4	1961	2	1	5	3	1	6	1	54	54003	25404	1	1	1	1	10	6
386377595	1	3	2	1	1	1	1	1	1	1	1	1	4	5	1	1	1	5	4	5	1	2	3	2	2	1959	2	1	6	1	5	15	1	26	26055	49686	1	1	1	1	10	5	0.747807067	2	3
386377601	2	1	1	1	1	3	2	1	2	2	3	2	4	4	1	1	1	4	4	4	2	2	1	2	2	1959	2	1	5	1	2	5	2	13	13089	30021	1	1	1	3	5	5
386377606	1	1	2	1	1	1	2	1	1	1	2	1	1	1	3	1	3	3	3	3	3	3	3	3	3	1973	2	2	6	5	1	16	7	12	12086	33054	1	2	7	5	11	1
386377614	3	2	3	3	5	7	2	2	2	4	4	1	2	5	3	1	3	4	1	4	1	1	3	4	3	1953	1	1	3	1	5	4	4	10	10005	19956	1	1	2	4	1	1	0.988716015	2	3
386377616	2	3	3	5	7	3	9	1	1	1	3	2	3	3	2	2	2	4	3	3	2	2	2	2	3	1947	1	1	3	1	5	97	1	17	17197	60404	1	1	1	3	2	2
386377622	1	3	3	2	1	5	2	1	2	3	3	1	2	3	2	2	2	3	4	4	2	2	2	3	3	1951	2	1	3	4	5	2	6	19	19059	51360	1	2	7	4	1	3
386377633	3	3	3	3	2	3	3	1	2	3	2	2	4	2	4	2	2	3	3	4	2	3	4	4	4	1967	1	1	3	5	1	6	6	6	6037	90048	1	1	2	4	5	5
386377797	2	2	2	4	4	7	3	1	3	1	2	2	4	2	2	2	2	4	3	4	2	2	2	2	2	1954	1	1	6	1	5	10	3	6	6103	96080	1	1	1	3	2	5
386377852	3	2	2	1	1	5	2	1	1	2	2	2	5	3	1	1	3	4	4	1	1	1	2	1	3	1957	1	1	3	5	2	2	4	26	26159	49027	1	1	1	3	9	6	0.821774073	2	3
386377901	1	3	1	1	1	1	1	2	4	4	2	2	5	2	2	2	2	2	4	2	2	2	4	4	4	1977	1	1	6	1	1	6	6	51	51041	23237	1	1	2	3	1	1	1.371016323	2	2
386377945	1	3	3	1	1	1	9	2	2	4	4	2	3	5	2	3	2	4	3	5	2	2	2	3	2	1974	2	1	6	1	1	13	6	42	42045	19073	1	1	2	4	2	1
386378026	2	2	2	8	8	8	8	1	2	2	3	3	3	3	4	3	3	3	3	3	3	3	3	3	3	1957	2	7	4	6	4	2	3	13	13223	30134	1	1	1	2	12	1	0.507123077	1	3
386378085	2	1	1	1	1	3	1	1	2	4	1	3	4	2	3	3	2	3	3	3	2	2	4	3	3	1968	2	1	6	1	1	5	4	4	4013	85207	1	1	3	3	11	6
386378814	3	1	1	2	2	1	9	1	1	1	2	2	1	5	3	1	2	4	4	5	1	2	3	2	2	1960	2	1	5	4	6	3	6	12	12117	32708	1	1	3	3	4	6	0.659095666	2	3
386379469	2	3	2	2	1	1	3	1	1	1	1	1	4	4	2	1	1	5	3	5	1	1	2	3	2	1987	1	1	6	1	1	8	1	6	6075	94158	1	1	1	1	2	3	0.804379721	1	3
386379498	3	3	3	2	2	8	5	2	4	4	4	1	5	5	1	2	3	4	4	5	3	1	2	2	2	1953	2	1	3	3	2	2	4	19	19045	52757	1	1	2	5	1	2
386379563	3	3	3	3	3	3	4	1	1	1	2	2	4	4	2	2	2	4	4	4	2	2	2	4	2	1965	2	1	5	3	1	10	1	26	26125	48072	1	1	1	2	9	6
386379688	1	2	1	3	3	2	7	1	1	1	2	1	4	4	3	2	2	4	2	4	2	4	2	3	3	1952	2	1	3	1	5	5	1	39	39153	44224	1	1	1	1	11	6
386380067	2	1	1	2	3	7	3	1	1	1	2	4	4	2	2	2	2	2	4	2	2	2	4	2	2	1962	1	6	5	1	1	11	4	37	37101	27527	1	1	6	3	1	4	0.513021976	2	2
386380139	2	3	1	1	1	3	3	1	1	1	2	2	4	4	2	2	2	4	4	2	2	2	2	2	2	1960	1	1	3	1	5	9	4	53	53063	99019	1	1	1	3	10	5	0.903441062	3	3
386380174	3	2	2	3	1	3	2	1	1	1	2	1	4	5	1	1	1	5	4	5	1	1	1	2	2	1949	2	1	4	1	5	5	1	12	12011	33309	1	1	1	1	11	6	0.77817015	2	3
386380262	1	2	2	2	1	1	1	2	1	2	2	2	3	5	1	2	2	4	4	2	2	1	2	2	2	1965	2	5	5	5	1	12	5	23	23021	4426	1	1	2	5	11	5
386380310	1	3	3	5	4	4	9	1	1	2	2	2	4	4	1	1	2	4	4	4	2	1	3	3	4	1964	2	1	3	5	6	13	3	4	4013	85381	1	1	1	3	9	6	1.019006696	1	3
386380318	2	3	1	1	1	1	1	1	2	2	2	2	2	3	2	2	2	4	2	4	1	2	2	3	3	1953	1	1	6	1	1	13	6	48	48303	79413	1	1	7	4	5	3
386380331	3	3	2	8	7	2	9	1	1	1	2	2	3	3	4	2	2	3	3	4	2	2	3	2	4	1965	1	1	5	1	1	9	2	55	55039	54935	1	1	1	2	1	3
386380337	3	1	1	1	1	2	1	1	1	1	1	1	4	4	2	1	2	4	5	5	3	2	3	2	2	1957	2	1	5	3	1	7	3	48	48167	77550	1	1	1	3	11	6	1.170616983	1	3
386380435	2	3	1	1	1	2	6	1	1	1	1	1	5	5	2	1	2	5	5	5	1	1	2	1	1	1967	2	2	5	1	5	97	1	45	45079	29229	1	1	1	3	1	4	0.877815894	1	3
386380568	1	3	3	2	3	5	2	1	1	2	2	2	3	2	3	2	2	4	4	4	2	2	2	2	3	1957	1	1	3	1	7	5	3	38	38017	58102	1	1	1	6	11	5	0.821774073	3	3
386380671	3	3	2	2	2	2	5	1	1	3	3	3	3	3	3	3	3	3	3	3	3	3	2	4	4	1967	1	1	2	5	6	3	1	53	53063	99004	1	1	1	4	11	6	0.986536591	1	3
386380753	1	2	2	2	2	3	3	2	2	4	4	3	3	3	3	3	3	3	4	4	3	2	3	3	3	1970	2	1	4	1	5	10	7	13	13147	30643	1	1	2	4	2	5	1.302596287	3	3
386380815	3	2	2	2	2	2	4	1	1	1	2	1	4	4	2	1	2	5	3	5	1	1	1	3	1	1946	2	1	3	3	5	2	1	32	32003	89145	1	1	1	1	11	5	0.882559606	3	3
386380905	2	3	3	2	2	3	3	1	3	2	2	4	4	2	2	2	2	3	4	4	4	2	4	3	3	1960	2	1	5	5	5	12	3	36	36081	11375	1	1	1	3	11	6
386380971	1	2	2	5	2	2	5	1	3	2	2	1	5	3	2	3	2	4	3	4	3	2	2	2	2	1960	2	7	3	3	6	1	4	4	4001	85924	1	1	4	2	11	6
386381032	3	2	2	2	1	5	2	1	2	2	2	1	3	4	1	1	2	4	3	4	2	2	2	2	2	1970	2	4	5	1	4	11	4	34	34023	8810	2	2	7	4	1	5	0.474776762	3	3
386381253	2	3	3	2	2	5	2	1	2	1	3	1	3	5	3	1	1	5	1	5	1	1	1	3	3	1962	2	4	5	6	6	97	1	6	6071	92301	1	1	1	3	2	5	0.557528553	2	3
386381400	3	1	1	1	1	1	1	3	2	4	4	1	5	4	3	1	2	5	3	5	2	2	2	4	4	1972	2	4	5	5	1	11	3	48	48201	77077	1	1	2	2	1	2	0.712688764	2	3
386381437	1	2	1	7	3	5	3	1	2	2	2	1	4	4	2	2	2	3	3	5	2	1	2	3	2	1941	2	1	4	4	5	97	3	42	42115	18812	1	1	1	3	12	6	0.834609229	2	3
386381684	2	3	3	5	3	3	6	2	2	4	4	3	3	3	2	1	2	3	2	4	3	2	3	4	3	1957	1	1	5	1	5	7	7	38	38103	58438	1	1	2	4	1	3
386381778	2	3	3	5	5	5	5	2	2	3	3	1	4	5	1	1	1	4	4	5	1	1	1	2	1	1973	2	4	5	5	2	12	7	6	6037	90064	1	2	7	3	11	6	0.560642171	1	3
386381795	3	3	3	1	1	1	1	2	1	3	3	2	5	5	1	1	1	5	4	5	2	1	1	1	1	1969	1	1	6	1	1	10	2	26	26125	48375	1	1	2	4	2	2	0.945488268	3	3
386381804	1	3	3	7	6	5	9	1	1	1	1	1	3	3	3	2	2	4	4	4	2	2	2	2	2	1961	1	1	5	3	1	7	1	36	36083	12144	1	1	1	1	7	6	0.689082192	2	3
386381813	2	2	2	1	1	1	1	2	4	3	3	1	4	5	5	1	2	4	4	5	1	1	2	1	1	1957	1	1	3	1	5	9	5	12	12083	34432	1	1	2	3	1	3	1.357725138	3	3
386381814	1	2	2	5	4	4	4	1	2	3	2	1	3	5	2	2	3	4	2	5	2	2	2	2	2	1958	2	1	3	3	1	8	2	36	36103	11779	1	1	1	2	2	4	0.926893097	2	3
386381817	3	3	3	2	2	2	2	2	2	4	2	2	2	4	2	2	2	4	3	4	2	2	3	2	2	1973	2	5	5	1	1	9	4	8	8123	80624	1	1	2	3	1	2
386381821	1	3	3	1	1	1	1	2	2	4	3	3	5	2	1	2	3	2	4	3	2	1	4	2	2	1966	1	5	4	1	4	9	6	53	53061	98293	1	1	2	4	1	4	0.787631612	2	3
386381823	2	1	1	2	4	4	2	1	1	2	3	1	2	3	2	2	4	4	4	4	2	2	2	3	2	1964	1	1	5	6	1	6	4	36	36061	10001	2	2	7	1	9	6	0.732741075	3	3
386381826	3	2	2	1	1	1	2	3	2	3	4	2	4	2	2	2	2	4	4	4	2	2	2	3	3	1955	2	1	4	1	5	97	4	13	13245	30906	1	1	2	3	2	2
386381833	2	3	3	5	4	4	4	1	2	2	3	3	4	3	2	3	3	4	3	4	3	1	2	2	2	1961	1	5	3	1	1	8	3	6	6071	91709	1	1	7	4	9	6	0.655193909	1	3
386381835	2	3	2	5	5	5	5	2	4	4	3	2	3	4	1	2	2	3	2	3	2	1	3	3	2	1962	1	1	4	5	4	7	7	6	6085	95128	1	1	2	4	1	6
386381836	3	3	3	3	1	1	7	1	1	1	2	1	4	4	2	1	2	3	3	5	1	2	2	3	2	1980	2	1	6	1	1	97	4	41	41029	97540	1	1	1	3	11	6	1.042631192	1	3
386381837	1	2	2	2	1	4	1	3	1	2	3	2	5	3	2	1	1	3	4	4	1	2	1	1	1	1980	2	1	6	3	1	97	2	48	48469	77904	1	1	1	3	1	4	0.919308413	3	2
386381896	1	3	2	1	1	1	1	1	1	1	1	1	3	4	1	1	1	4	2	5	1	3	1	2	5	1971	2	1	3	1	6	3	1	32	32003	89119	1	1	1	1	9	6	0.926893097	1	3
386381915	1	3	3	3	5	3	9	2	4	4	4	2	4	2	2	2	2	4	2	4	2	3	2	4	4	1954	2	1	3	1	7	9	5	35	35035	88337	1	1	2	5	2	2
386382051	2	2	2	4	2	2	6	1	2	3	3	1	4	4	1	1	1	4	4	4	2	2	2	2	2	1945	2	1	3	1	7	11	5	24	24033	20735	1	1	6	4	1	1	0.584193764	2	3
386382343	3	2	3	1	1	2	2	1	2	2	3	1	5	1	2	1	2	5	4	5	1	2	1	2	2	1968	1	1	5	1	1	4	7	48	48381	79110	1	1	2	4	1	5	0.969820849	2	3
386382376	1	2	2	2	2	5	2	1	1	2	2	2	4	3	2	2	2	3	4	4	3	2	3	3	3	1962	2	1	4	3	9	97	4	12	12117	32771	1	1	1	2	9	6	1.197998497	3	3
386382445	1	3	3	3	3	3	9	1	1	1	2	1	5	4	3	2	3	3	3	5	3	3	1	4	4	1964	1	1	4	3	1	11	3	41	41005	97068	1	1	4	1	11	5	0.678238088	3	3
386382496	2	3	3	5	5	5	5	2	4	4	3	3	2	1	4	3	3	4	2	4	3	4	3	3	3	1968	1	1	5	5	1	97	5	9	9003	6010	1	1	2	5	1	2	0.880853784	2	3
386382565	2	2	1	2	2	2	5	2	2	3	3	3	2	2	3	3	2	3	3	4	2	2	3	3	3	1954	1	1	5	1	1	12	7	48	48157	77479	1	1	2	5	1	3	0.969820849	2	3
386382641	2	3	2	2	2	6	3	1	1	1	2	1	4	4	3	2	4	5	3	4	1	3	1	4	4	1989	2	3	6	5	1	7	1	36	36047	11222	1	1	1	1	2	6	1.326315789	1	3
386382688	1	3	3	4	3	3	4	2	4	4	4	5	2	4	5	4	4	1	1	2	4	5	5	5	5	1954	1	1	4	1	9	4	4	18	18059	46163	1	1	2	5	1	7	1.05047382	1	3
386382689	3	3	3	9	4	4	9	3	2	2	2	2	2	2	1	2	2	3	4	4	1	1	1	2	1	1953	1	1	6	5	1	11	5	27	27049	55066	1	1	3	3	1	2
386382704	3	3	2	1	1	1	3	1	1	2	2	2	4	4	2	2	3	4	4	4	3	2	2	3	3	1962	1	3	5	1	1	12	4	6	6061	95661	1	1	6	3	1	6	0.48720893	1	3
386382824	3	3	3	4	4	5	3	1	1	1	2	1	3	4	2	1	3	3	4	4	3	2	2	2	2	1962	1	1	5	1	2	97	3	37	37021	28803	1	1	1	1	10	6	0.758680145	1	3
386382915	2	2	2	1	1	1	2	2	4	4	3	3	4	2	2	2	2	1	5	3	3	2	4	4	4	1964	1	1	5	1	1	10	5	53	53071	99362	1	1	6	5	1	2	0.645967319	1	3
386383088	1	3	3	1	1	3	2	1	1	1	2	1	3	3	2	1	2	4	2	5	2	2	1	3	3	1953	1	1	3	5	6	2	1	39	39119	43701	1	1	1	1	2	2	0.619414832	3	3
386383119	2	2	3	5	5	5	5	1	1	2	2	1	4	5	2	1	2	5	4	5	2	3	2	3	3	1968	1	1	3	5	1	5	3	42	45023	29706	1	1	1	2	9	6	0.723506862	2	3
386383143	1	2	2	4	4	4	3	1	1	1	2	2	4	3	2	2	2	4	4	3	2	2	4	2	4	1958	2	6	3	5	4	1	4	25	25025	2115	1	1	1	1	7	5
386383343	2	1	1	5	5	5	2	1	3	2	2	3	3	3	3	3	3	3	3	3	3	3	3	3	3	1976	2	3	6	1	1	7	4	42	42077	18037	1	1	2	3	2	4	0.847108724	3	2
386383346	1	2	3	1	2	7	1	2	4	4	4	2	1	4	2	1	2	4	1	4	2	2	3	5	2	1963	1	1	3	5	4	3	7	51	51650	23666	1	1	2	5	2	2	1.01827046	2	2
386383372	2	3	3	1	1	1	4	2	4	3	3	2	2	5	2	2	2	4	4	5	2	1	2	2	2	1951	2	1	4	1	5	9	7	18	18003	46835	1	1	2	3	11	6	0.903482351	2	3
386383388	1	3	3	5	5	6	4	1	2	2	4	3	3	2	3	3	3	3	3	3	2	2	2	2	3	1984	2	3	6	1	1	13	4	37	37081	27261	1	2	7	3	11	6	2.220906882	3	3
386383417	3	2	2	2	2	8	2	1	3	3	3	4	4	1	2	1	1	2	1	4	2	2	4	3	2	1960	1	1	3	1	1	9	4	45	45075	29432	2	2	7	3	11	5	0.847051581	3	2
386383419	1	1	1	1	1	1	1	1	1	1	2	2	4	4	2	2	2	4	4	4	2	2	2	2	2	1966	1	4	5	1	1	9	2	48	48201	77096	1	1	1	4	2	2	0.683366397	1	3
386383421	2	2	1	1	1	1	1	1	2	3	2	3	4	3	2	2	2	3	3	4	2	2	2	4	4	1965	1	3	5	1	1	8	6	12	12107	32177	1	1	2	4	1	5	0.535139599	2	3
386383434	3	3	1	1	1	1	2	1	1	1	1	1	5	4	1	1	1	5	4	4	1	3	1	1	1	1963	1	5	6	1	1	12	4	27	27005	56569	1	1	1	3	11	6	1.012577167	2	3
386383438	3	3	3	1	1	1	5	2	2	3	4	2	2	3	2	2	2	4	2	4	1	2	1	4	3	1927	2	1	3	4	5	4	7	47	47065	37421	1	1	2	5	1	4	1.650128063	2	3
386383443	2	3	2	5	2	3	4	2	3	4	3	2	3	4	2	2	2	3	3	4	2	2	3	3	2	1948	2	7	4	1	5	97	4	53	53047	98855	1	1	2	5	1	4	0.793706201	1	3
386383447	2	3	3	5	5	5	5	1	1	1	2	1	5	5	1	2	1	3	3	5	1	1	3	3	2	1964	1	1	3	5	6	4	1	17	17031	60164	1	1	1	1	9	6	0.854356174	2	3
386383448	3	3	3	3	3	4	4	2	2	3	3	2	4	2	2	2	2	4	3	4	2	2	2	3	3	1953	2	1	3	3	1	5	7	4	4019	85710	1	1	2	4	1	4
386383450	1	3	3	3	5	2	5	3	2	2	4	3	3	2	3	2	3	4	3	3	2	2	3	4	4	1958	1	1	6	5	1	6	4	27	27053	55413	1	1	2	3	2	4	0.833655588	1	3
386383451	1	3	3	4	4	4	3	1	1	2	2	1	5	4	1	2	2	1	3	3	2	1	2	2	2	1972	2	1	4	5	2	97	4	17	17031	60613	1	1	6	6	11	4	0.612635582	2	3
386383464	2	3	3	5	5	9	4	3	1	2	4	2	2	2	2	2	2	3	2	4	3	2	3	4	2	1954	2	1	4	3	1	5	8	33	33011	3063	1	1	2	5	2	6
386383466	1	2	2	3	3	4	3	1	1	1	2	1	4	5	3	2	2	4	2	5	2	3	2	2	2	1989	2	1	5	5	4	14	3	37	37119	28205	1	1	1	1	10	5	2.343268402	3	1
386383469	3	3	2	4	4	7	4	2	2	4	3	2	2	1	5	4	5	1	1	2	4	4	5	5	4	1972	2	1	4	1	1	97	6	21	21145	42003	1	1	2	3	1	2	1.302596287	3	3
386383488	3	2	2	2	2	2	3	3	2	4	2	3	4	2	2	3	2	3	2	3	4	2	1	3	2	1966	1	1	5	1	2	2	5	25	25009	1983	1	1	3	4	11	5	0.517312981	2	3
386383491	2	2	2	4	4	4	4	2	1	2	2	3	4	4	1	2	2	3	4	4	2	1	4	4	2	1991	1	1	5	1	3	5	4	53	53075	99163	1	1	1	3	11	6	2.33596301	3	2
386383493	2	3	3	4	4	3	9	2	2	4	3	2	2	2	3	2	2	4	2	4	2	2	3	3	2	1967	1	1	3	5	7	1	7	6	6037	90232	1	1	3	5	3	2	0.678238088	3	3
386383497	3	3	3	3	2	3	3	1	2	4	2	2	4	4	2	2	2	4	4	5	3	1	3	4	3	1977	2	4	5	1	4	10	6	6	6065	92536	2	2	7	4	2	2	0.579830302	1	3
386383502	1	2	3	5	5	5	9	1	1	1	3	2	4	5	2	2	2	4	4	5	1	1	2	2	2	1943	2	1	3	3	5	9	1	37	37063	27707	1	1	1	2	1	6	0.77817015	3	2
386383503	1	3	3	1	1	1	1	2	4	4	4	1	5	5	2	1	1	5	3	5	2	2	1	2	2	1955	1	1	5	1	1	10	7	10	10003	19709	1	1	2	5	1	1
386383511	3	2	2	5	5	5	5	3	1	2	3	3	3	3	3	3	2	4	4	3	3	3	3	3	3	1972	1	1	6	1	1	15	6	24	10005	19930	1	1	2	3	2	3	1.111566321	2	2
386383514	2	1	2	2	2	5	4	2	1	2	2	2	2	3	3	3	3	2	2	3	2	2	2	2	3	1961	2	1	3	5	5	3	2	25	25001	2673	1	1	1	6	2	5	0.963643009	3	3
386383519	2	3	3	3	2	2	5	1	1	1	2	1	2	4	1	2	2	4	4	5	2	2	2	3	2	1967	1	1	4	1	2	4	4	27	27123	55112	1	1	6	1	10	6	0.641388712	1	3
386383526	3	3	3	4	4	4	7	1	1	2	3	3	4	3	2	3	3	3	3	3	4	4	3	3	3	1982	1	1	6	1	1	9	2	39	39165	45040	1	1	1	3	2	5	0.82981867	3	3
386383528	1	3	2	5	2	9	3	1	2	3	3	3	4	4	1	2	2	3	2	4	2	2	2	2	2	1945	2	1	3	1	5	6	7	4	4013	85248	1	1	2	5	1	5	1.128175968	1	3
386383530	2	3	3	8	8	8	8	1	1	1	1	3	3	3	3	3	3	3	3	3	3	3	3	3	3	1959	1	1	6	1	1	97	1	4	4013	85251	1	1	1	1	1	2
386383531	3	1	1	1	1	1	1	2	4	4	4	1	2	4	2	2	2	4	2	2	2	2	3	3	3	1954	1	1	5	3	5	97	4	37	37195	27893	1	1	2	4	1	3
386383536	3	2	2	2	2	3	2	3	4	3	4	2	4	4	2	2	3	4	3	4	3	2	2	3	3	1957	1	1	3	1	1	4	5	26	26111	48640	1	1	2	4	1	2
386383544	1	3	2	1	1	1	3	1	1	1	1	1	4	5	2	2	1	4	5	4	2	2	2	2	2	1943	2	1	3	1	2	97	3	51	51177	22407	1	1	1	3	1	2	0.77817015	2	2
386383545	2	2	2	2	3	1	7	1	1	2	3	1	4	3	2	2	2	4	3	4	1	2	2	3	3	1965	2	4	5	5	4	10	1	36	36081	11355	1	1	1	4	2	6
386383549	1	3	3	4	3	5	9	2	2	4	4	3	3	2	2	2	3	2	3	3	4	2	4	3	3	1957	1	1	5	5	2	2	5	34	34017	7002	1	1	2	5	4	4
386383550	3	3	3	1	1	1	1	1	1	2	2	1	5	5	2	1	2	5	4	5	1	2	1	2	2	1960	2	1	3	5	5	97	7	6	6071	91785	1	1	2	4	1	2	1.148524747	3	3
386383555	2	2	2	3	3	4	4	1	1	2	2	1	4	3	4	2	2	4	3	4	3	5	2	4	4	1989	2	1	6	5	1	8	1	25	25017	2138	1	1	1	1	2	6	4.86	2	3
386383564	2	2	2	1	1	2	3	1	1	1	2	1	4	4	2	1	2	4	4	5	1	2	2	2	2	1971	1	1	6	3	1	8	1	12	12071	33901	1	1	1	2	11	6
386383565	3	3	3	9	8	8	8	1	1	1	2	3	2	2	2	1	2	2	2	5	2	4	2	4	3	1962	1	1	6	4	1	11	3	6	6073	92103	1	1	1	2	11	6	0.869566062	2	3
386383567	1	8	2	1	1	1	1	1	1	1	3	2	2	4	3	2	2	4	2	4	2	2	2	3	2	1980	1	3	6	1	1	8	7	6	6037	90009	1	1	2	4	2	3
386383574	2	3	3	2	2	4	8	1	1	2	3	2	5	4	2	4	2	3	4	5	2	3	4	4	2	1986	2	1	6	1	1	9	2	6	6037	90732	1	1	1	3	1	4	0.948382045	3	3
386383581	3	1	1	2	2	2	2	1	2	1	2	1	4	2	2	2	2	2	2	2	2	2	2	2	2	1984	2	1	6	1	1	5	7	5	5139	71730	1	1	2	4	1	3	1.332795481	3	1
386383582	1	3	3	2	2	5	4	1	1	1	2	2	4	3	2	2	2	4	4	4	2	2	1	1	1	1969	2	1	3	1	1	97	3	40	40143	74008	1	1	2	1	10	6
386383585	3	3	3	8	8	8	8	1	1	1	2	2	5	4	3	2	1	4	4	3	2	3	3	2	2	1958	2	1	3	3	5	4	1	6	6053	93922	1	1	1	3	11	6	0.898478231	2	3
386383590	1	3	3	2	3	2	5	1	2	2	3	2	3	3	2	2	2	4	3	2	2	2	3	2	3	1950	2	1	3	4	1	6	4	4	4025	86312	1	1	2	3	1	3
386383592	3	3	3	8	5	5	8	2	4	4	3	2	4	4	2	1	2	4	4	5	2	3	2	2	2	1956	2	1	3	3	6	2	6	29	29121	63532	1	1	2	4	1	6
386383600	2	3	3	3	1	4	8	2	2	4	3	3	3	3	4	2	3	4	1	3	2	3	5	4	3	1962	1	1	5	1	6	6	4	26	26045	48827	1	1	2	4	7	6	1.04015996	2	3
386383662	2	3	3	2	2	2	8	2	2	3	3	3	4	3	2	2	2	3	2	4	2	2	2	3	3	1958	2	1	4	3	1	9	6	17	17197	60431	1	1	2	4	2	2
386383666	3	2	1	1	1	2	1	2	2	4	4	2	4	2	3	2	3	3	3	4	3	3	4	3	3	1954	2	1	3	1	5	8	7	22	22045	70544	1	1	2	5	1	2
386383751	3	2	2	2	2	2	3	2	4	4	3	2	3	4	2	2	2	4	3	3	2	2	3	2	3	1958	1	1	5	5	1	12	4	25	25025	2150	1	1	2	3	1	4	1.04015996	3	3
386383864	2	1	1	1	1	1	1	1	3	2	2	1	3	4	2	2	2	4	4	2	2	2	2	2	3	1992	2	3	5	5	1	6	2	13	13121	30324	1	1	1	2	1	4	2.668316597	2	3
386383892	1	3	3	5	5	5	5	1	1	2	2	2	3	3	2	2	2	3	2	4	2	2	3	2	2	1979	2	1	5	5	4	4	6	23	23017	4219	1	1	2	4	1	6	1.021668157	3	3
386383943	2	3	3	8	8	4	8	2	2	4	4	2	4	2	2	1	2	4	4	4	2	2	2	3	2	1956	1	1	6	1	6	7	4	6	6053	93933	1	2	7	5	1	5	0.924660046	1	2
386383950	1	3	2	3	5	9	5	1	1	2	3	3	4	4	3	2	4	3	3	4	2	3	2	4	4	1955	1	1	4	5	4	1	3	20	20173	67218	1	1	1	1	10	6
386384125	3	3	3	1	1	8	2	1	1	2	2	2	5	4	1	1	1	4	3	4	2	1	3	1	1	1960	1	1	5	1	1	97	1	40	40031	73507	1	1	1	1	1	1
386384289	1	3	2	2	3	2	4	1	2	3	3	1	5	4	2	2	2	3	4	4	2	1	4	2	2	1977	2	1	5	1	2	12	5	26	26161	48103	1	1	2	3	2	5	1.021668157	3	3
386384392	3	2	2	2	2	2	5	1	1	2	2	2	4	4	2	2	2	4	2	4	2	3	4	2	2	1969	1	1	6	5	1	8	3	25	25009	1845	1	1	1	3	11	6	0.739645035	1	3
386384567	1	3	1	3	2	5	4	2	4	4	2	3	4	3	3	3	3	3	4	3	3	3	4	3	3	1966	1	1	4	1	2	3	4	39	39133	44260	1	1	2	5	1	2	1.092123521	2	3
386384648	2	3	2	2	2	3	3	2	4	4	2	2	4	3	2	2	2	3	2	3	2	3	3	3	4	1966	1	1	3	3	6	2	5	37	37097	28660	1	1	2	4	1	4	1.01827046	1	2
386384661	1	2	2	5	5	9	3	2	4	4	4	1	4	5	2	2	3	5	2	3	1	5	1	3	2	1959	1	1	6	1	1	10	4	24	24005	21208	1	1	2	4	11	6
386384669	2	3	3	2	2	2	4	1	1	1	2	2	4	5	1	2	2	4	4	4	3	2	1	2	2	1959	2	6	3	5	6	4	4	13	13063	30274	1	1	1	3	9	4	0.507123077	3	3
386384684	3	2	2	1	1	1	7	1	3	2	3	1	5	5	2	2	2	5	4	5	2	2	2	2	2	1950	2	1	4	1	5	10	1	12	12111	34986	1	1	1	2	5	4
386385101	1	3	3	3	4	2	7	2	4	4	2	2	3	1	3	2	2	2	2	4	2	2	2	2	2	1958	1	1	3	1	1	10	7	5	5033	72956	1	1	2	4	1	5
386385167	1	2	2	5	5	5	5	2	2	4	4	3	5	3	3	3	4	3	1	3	3	3	5	4	3	1953	1	1	5	4	5	4	4	51	51137	22433	1	1	2	5	11	6
386385182	2	1	1	1	1	1	8	1	1	1	1	1	3	4	2	2	2	5	4	4	1	2	1	1	1	1965	2	6	4	1	1	9	2	42	42077	18034	1	1	1	1	1	3
386385183	2	2	2	3	4	5	4	1	2	3	2	3	2	3	2	3	2	4	2	3	2	2	2	4	2	1986	1	4	5	1	1	9	4	17	17031	60616	2	2	7	3	11	6
386385186	3	3	2	9	2	1	4	1	1	1	1	2	4	3	2	2	1	5	4	5	2	4	2	2	3	1967	1	1	4	1	1	12	1	6	6085	95126	1	1	1	2	9	6	0.903441062	1	3
386385187	1	3	3	6	3	8	5	1	2	3	4	1	3	5	4	3	2	3	2	5	2	2	1	4	4	1965	2	1	4	5	4	1	5	6	6029	93307	1	2	7	3	11	6	1.083568942	1	3
386385189	3	3	1	2	1	3	4	1	1	1	2	2	4	4	2	3	2	4	2	4	3	2	1	2	2	1960	1	1	6	1	5	5	2	35	35029	88030	1	1	1	1	9	6
386385196	2	3	2	5	3	5	4	2	4	4	4	3	3	3	3	3	3	3	3	3	3	3	3	3	3	1956	2	1	3	1	5	5	5	31	31153	68128	1	1	2	4	1	4	1.302596287	1	3
386385200	1	3	3	1	1	1	1	1	1	1	2	1	5	5	1	1	1	5	5	5	1	1	2	2	1	1995	2	1	5	5	8	11	1	47	47093	37909	1	2	7	1	1	3
386385201	3	2	2	5	5	7	4	1	1	2	2	2	4	3	2	2	2	3	4	4	2	2	3	2	2	1965	2	5	5	1	1	5	4	4	4013	85326	1	1	2	3	11	5
386385202	3	3	3	2	3	1	5	1	2	3	3	3	3	3	3	2	2	4	3	4	3	3	3	4	4	1955	2	1	4	1	5	10	6	53	53033	98005	1	1	2	4	11	6
386385204	2	3	3	3	2	3	5	2	2	3	4	2	5	5	2	2	1	4	4	4	2	2	4	3	3	1953	1	1	6	1	5	7	7	21	21111	40241	1	1	2	4	1	1
386385213	1	2	2	1	2	2	2	1	1	2	2	2	3	4	2	2	2	4	3	4	1	2	3	3	3	1948	2	1	3	3	1	7	1	12	12083	34431	1	1	1	1	1	3
386385216	1	3	2	3	2	5	5	1	1	2	2	3	5	3	2	2	2	3	3	3	3	2	3	3	3	1976	2	1	6	5	4	8	2	41	41067	97124	1	2	7	3	9	6	0.977553974	1	3
386385223	3	1	1	1	1	1	1	1	2	2	2	2	2	1	1	2	1	2	2	3	1	2	1	2	1	1979	2	3	5	1	4	7	4	8	53053	98433	1	1	1	5	11	2	1.888594416	1	1
386385225	3	2	2	1	1	1	1	1	1	1	2	2	4	4	2	2	2	4	3	4	2	2	2	2	3	1978	2	3	6	5	2	97	3	34	34021	8540	1	1	1	2	9	6	1.668826499	2	3
386385228	2	3	3	5	3	5	5	2	4	4	3	3	3	3	3	3	3	3	3	3	3	3	3	3	3	1964	1	1	6	1	1	10	7	55	55079	53223	1	1	2	5	2	2	0.833655588	1	3
386385230	1	1	1	2	2	2	2	3	2	3	4	2	2	4	2	3	3	4	3	4	3	3	3	3	3	1964	1	1	6	1	1	12	7	45	45075	29118	1	2	7	4	1	5	1.150386199	2	2
386385246	2	2	1	3	1	1	3	1	1	1	2	2	5	2	2	1	2	4	1	4	2	4	2	4	4	1986	1	1	6	1	1	11	1	48	31109	68504	1	1	1	1	1	4	1.072530935	3	3
386385263	3	3	3	4	4	4	5	1	1	1	2	2	4	4	1	2	1	4	4	4	2	1	2	3	2	1956	1	1	3	1	5	10	2	6	6013	94556	1	1	1	2	11	6
386385266	1	3	1	1	1	9	1	1	1	2	2	1	5	4	2	1	1	5	1	5	1	2	1	2	1	1968	2	6	5	2	2	4	6	35	35053	87801	1	1	1	3	1	2	0.507130492	2	3
386385267	2	3	3	5	3	8	4	1	1	1	3	2	4	4	3	2	1	4	3	5	1	1	1	3	3	1970	2	1	4	6	8	2	3	53	53027	98520	1	1	1	1	12	5	0.926893097	1	3
386385271	2	3	3	3	7	3	8	1	1	2	2	3	4	4	3	4	2	3	2	4	3	2	4	2	3	1969	1	1	6	1	1	10	2	17	17097	60047	1	1	1	2	10	6	0.739645035	1	3
386385272	3	1	1	1	1	4	1	1	2	2	2	2	2	4	2	3	2	3	5	5	2	2	3	2	2	1982	2	1	5	1	1	4	3	12	12001	32618	1	1	1	2	10	5	1.043740244	2	3
386385275	1	2	2	2	1	2	3	3	2	3	3	1	5	5	2	2	2	3	4	4	2	2	3	2	2	1963	2	1	3	1	9	12	7	10	10005	19958	1	1	2	4	2	3	1.148524747	3	2
386385276	2	2	2	1	1	5	2	2	4	4	4	3	3	2	2	2	2	4	3	2	3	2	2	2	2	1974	1	1	6	1	1	12	4	12	12053	34613	1	1	2	3	2	2	1.371016323	2	3
386385290	1	2	1	4	3	2	4	1	1	1	1	1	5	5	2	2	2	4	2	5	1	2	2	3	2	1969	1	1	4	5	1	97	1	34	34025	7734	1	1	1	2	9	6	0.723506862	2	3
386385295	3	3	2	2	2	4	4	1	1	1	1	1	5	2	2	2	2	4	3	4	2	2	2	3	3	1956	2	1	3	3	2	1	1	39	39095	43615	3	2	7	2	11	2
386385307	2	2	2	2	2	2	6	2	4	4	2	3	4	3	2	2	3	3	4	3	3	4	2	3	3	1959	1	1	5	3	1	7	7	48	48303	79412	1	1	2	5	1	4	0.969820849	2	3
386385321	1	3	3	4	4	8	4	1	1	2	3	2	3	4	4	2	2	5	3	5	2	4	4	3	3	1987	2	3	5	5	4	6	1	6	6097	95404	1	1	1	1	11	6	1.888594416	2	3
386385790	2	3	1	4	2	6	3	2	2	3	4	2	4	2	3	3	2	3	2	4	2	2	3	2	3	1959	2	2	6	3	1	8	5	51	51087	23222	1	1	2	4	11	5
386385802	1	3	3	1	1	1	4	1	2	3	3	2	4	4	2	2	2	4	4	4	2	2	2	3	2	1957	2	2	4	5	5	8	1	6	6037	91311	1	1	1	3	1	1
386385846	3	3	2	2	1	1	3	1	1	1	2	1	4	5	2	1	2	4	2	5	1	2	2	3	3	1995	2	1	5	5	2	11	1	23	23019	4401	1	1	1	2	10	4	1.588777408	3	3
386385908	3	2	2	5	5	6	9	2	2	3	3	3	4	3	2	3	3	4	4	4	3	3	2	3	2	1954	1	1	5	1	5	5	5	30	30013	59404	1	1	2	4	2	4	1.099919737	2	2
386385953	2	2	2	1	1	1	1	2	4	4	4	2	4	2	1	3	2	4	1	4	2	2	1	5	5	1959	2	3	3	1	1	10	7	21	21111	40241	1	1	2	5	4	4
386386015	1	3	2	4	4	3	5	1	1	1	3	2	2	3	2	3	2	3	4	3	3	1	2	1	2	1982	1	1	5	1	1	9	6	36	36061	10001	1	1	2	3	2	3	1.191997833	1	2
386386060	3	3	2	2	2	2	6	1	2	4	3	2	4	2	2	2	3	4	2	4	2	2	3	4	3	1966	2	1	3	1	1	5	7	40	40099	73098	1	1	2	5	1	2	1.148524747	1	3
386386079	1	3	3	5	5	5	5	2	3	3	2	2	2	3	2	3	3	3	3	3	3	3	3	3	3	1976	2	1	5	1	2	7	6	8	8007	81147	1	1	2	4	1	3	1.334213182	1	3
386386319	3	3	3	1	1	8	1	1	2	1	1	1	4	1	2	1	2	5	3	5	1	2	1	2	2	1953	2	1	4	1	6	97	1	41	41011	97420	1	1	1	2	11	5
386386358	1	3	2	2	2	4	2	1	2	2	2	1	4	4	2	2	2	4	4	4	2	2	1	2	3	1956	2	1	3	1	7	4	7	36	36055	14464	1	2	7	5	1	1
386386573	2	3	3	3	2	2	2	1	1	2	2	2	4	2	2	2	4	3	2	2	2	3	1	2	4	1958	1	1	3	5	1	6	3	38	38015	58504	1	2	7	3	2	4
386386885	3	3	3	8	8	9	9	1	1	2	4	3	4	4	3	3	2	3	2	4	3	2	4	4	3	1965	2	1	3	5	6	3	2	53	53063	99027	1	1	1	3	2	4	1.019006696	2	3
386386900	1	3	3	5	3	3	7	1	1	2	3	2	3	3	2	3	3	4	3	3	2	2	2	4	4	1956	2	1	4	1	2	6	5	17	17163	62220	1	1	1	3	1	2
386386902	2	2	1	1	1	1	3	1	1	2	2	2	3	2	1	1	1	3	5	5	1	2	2	3	2	1972	1	1	4	3	6	8	2	45	45063	29170	1	1	1	3	1	5	0.79658174	2	3
386386917	3	2	1	1	1	2	1	1	1	1	1	1	2	4	2	2	1	5	2	1	1	1	1	1	2	1990	1	1	6	1	1	8	7	36	36061	10005	1	1	2	5	2	2
386386919	1	2	1	1	1	1	1	1	1	3	4	3	4	3	2	3	2	4	4	4	3	2	4	4	4	1991	2	2	6	5	1	97	2	12	12073	32309	1	1	1	3	1	2	0.7896875	2	3
386386922	2	3	3	5	1	1	1	1	1	2	3	1	3	1	1	1	1	1	4	4	1	1	1	3	2	1962	2	5	5	5	9	97	7	17	17043	60189	1	1	2	3	2	3	0.648264921	2	3
386386935	1	2	2	2	1	1	5	1	1	2	2	1	4	5	2	1	2	5	5	5	1	2	1	3	3	1969	2	7	5	5	1	97	3	37	37129	28403	1	1	1	3	1	4	0.557528553	1	1
386386947	3	2	2	2	2	3	3	1	1	2	3	3	2	3	2	2	2	4	4	3	2	2	2	3	2	1968	1	1	5	3	1	4	2	12	12111	34952	1	1	1	3	5	5	0.758680145	2	2
386386950	2	2	2	5	2	2	5	1	1	2	1	1	5	5	2	1	2	5	3	5	2	2	2	4	4	1957	2	1	3	1	6	5	7	18	18003	46748	1	1	2	3	1	5
386386953	1	3	3	9	9	9	8	2	4	4	3	4	4	3	3	3	3	2	2	3	3	3	3	3	3	1959	1	1	5	1	1	12	7	55	55133	53151	1	1	2	4	1	4	1.04015996	1	3
386386962	2	3	2	2	2	3	4	1	1	2	2	2	4	4	1	2	2	4	4	2	2	2	2	2	1	1970	1	1	5	5	6	4	3	6	6085	94306	1	1	1	2	10	4	0.782673819	2	3
386386964	3	3	3	4	4	4	4	1	1	2	2	2	2	3	2	2	2	4	3	4	2	2	1	2	2	1958	1	1	5	5	1	5	3	27	27123	55113	1	1	1	3	1	5
386386975	1	3	3	2	2	2	2	2	4	4	3	5	5	4	2	1	1	3	5	4	2	1	4	2	3	1965	1	1	3	1	1	10	4	49	49035	84070	1	1	2	5	2	5
386386982	2	2	2	2	7	2	5	1	1	1	2	2	3	2	2	2	2	3	4	4	2	2	3	3	2	1954	1	3	6	2	9	10	3	35	35001	87106	1	1	3	2	10	4	1.138933812	3	3
386386986	3	3	2	1	1	1	2	1	1	1	1	1	3	4	2	2	1	5	3	5	1	2	1	2	2	1969	2	1	3	1	2	6	1	54	54039	25015	1	1	1	1	11	5	0.898478231	1	3
386386991	1	3	2	1	4	4	3	1	1	2	3	1	4	5	2	1	1	5	5	5	1	1	1	2	2	1978	1	1	6	5	1	5	2	33	33001	3246	1	1	1	1	1	3	0.82981867	1	3
386386997	3	3	3	5	5	5	5	3	2	2	4	3	3	3	3	3	3	3	3	3	3	3	3	3	3	1969	2	1	3	5	6	5	5	55	55105	53511	1	1	1	3	1	6	0.963643009	2	3
386387000	1	1	1	5	3	4	2	1	1	2	2	1	1	1	2	3	2	3	2	1	3	2	4	1	3	1973	2	1	6	1	1	8	7	8	8067	81301	1	1	2	3	2	2
386387003	2	3	3	9	2	2	9	1	1	1	2	1	5	5	2	2	2	5	4	5	1	1	2	2	2	1955	1	1	5	6	5	12	4	17	17031	60622	1	1	1	3	10	6
386387011	3	3	3	5	5	5	5	3	4	2	3	3	3	3	3	3	3	3	3	3	3	3	3	3	3	1970	2	2	3	3	1	3	2	17	17197	60403	1	1	1	6	1	5	0.90778492	2	3
386387013	1	3	3	7	4	4	8	2	2	4	4	2	4	2	2	2	2	4	4	4	2	2	2	2	2	1955	1	1	3	1	4	3	5	53	53077	98902	1	1	2	4	1	2
386387020	1	2	2	3	3	3	2	1	1	1	2	4	4	2	2	2	2	4	2	4	2	2	2	2	2	1957	1	1	4	1	1	10	2	13	13051	31322	1	1	1	3	1	5
386387031	2	3	3	1	1	1	5	1	1	1	2	2	4	2	1	1	2	4	4	4	1	1	1	2	2	1967	2	1	4	1	1	11	5	17	17197	60441	1	1	2	5	2	3	1.231824884	3	3
386387135	3	3	3	5	5	5	5	1	1	2	2	1	3	3	3	3	3	3	3	3	1	1	1	1	1	1984	1	1	6	1	1	7	4	17	17031	60714	2	2	7	3	11	6
386387261	1	2	2	5	3	3	6	1	1	2	2	1	4	4	2	1	1	4	4	4	1	1	4	2	3	1967	1	1	5	6	2	97	1	17	17097	60099	1	1	1	2	2	4
386387539	3	3	3	3	3	3	4	2	4	4	3	2	4	4	2	2	2	4	3	4	2	2	2	2	2	1962	1	1	5	1	1	11	7	26	26045	48837	1	1	2	4	2	2
386387867	3	1	1	1	1	2	2	1	1	1	1	1	4	4	2	1	2	5	2	5	1	2	2	3	2	1956	2	1	3	4	9	2	1	12	12103	34684	1	1	1	2	2	3
386387947	2	2	2	3	2	7	3	1	1	1	1	1	4	5	1	1	1	4	3	5	1	1	1	2	2	1965	1	1	4	5	6	1	1	6	6075	94103	1	1	1	1	9	6
386387966	2	1	2	4	1	3	3	1	1	1	2	2	2	2	3	2	2	2	2	2	3	3	2	2	2	1980	1	1	6	1	3	9	7	17	17031	60602	2	1	1	2	5	3	0.82981867	1	2
386388097	1	3	2	4	6	8	8	2	2	3	4	2	4	4	2	2	2	4	4	4	2	2	2	2	2	1955	2	1	4	3	2	2	2	49	49007	84501	1	1	2	4	3	2
386388148	2	3	2	2	2	2	2	2	4	4	3	1	5	4	2	2	2	5	4	4	2	3	2	4	2	1959	2	1	3	1	7	97	5	42	42049	16417	1	1	2	4	2	2	1.18484747	1	3
386388157	2	1	3	2	4	4	4	1	1	2	4	2	4	2	3	2	2	3	3	4	3	3	3	2	2	1954	1	1	5	1	1	5	4	25	25021	2446	1	1	2	6	11	6
386388165	3	3	2	3	3	3	4	1	1	3	3	2	4	4	2	4	2	4	4	3	2	2	2	2	2	1966	1	1	5	1	1	10	2	17	17111	60098	1	1	1	3	4	3	0.813705655	3	3
386388170	1	3	3	3	3	3	3	2	4	4	3	3	4	2	2	4	2	3	3	2	3	4	5	4	3	1968	1	1	4	5	1	9	5	29	29189	63031	1	1	2	4	1	5	1.092123521	1	3
386388573	3	2	2	3	4	4	6	1	1	1	3	2	2	2	2	2	2	4	3	4	2	3	2	2	2	1986	1	4	6	5	4	7	3	51	51059	22150	1	1	4	1	7	5	3.000423212	1	3
386388576	1	3	3	1	1	4	6	2	2	2	3	3	4	3	4	3	3	3	2	3	2	2	2	2	3	1988	2	1	5	1	7	6	1	51	51075	23063	1	1	1	2	9	4
386388577	1	3	3	7	7	8	8	2	4	4	2	3	4	2	3	3	3	3	3	3	3	2	4	3	3	1954	2	1	3	1	1	10	7	4	4013	85032	1	1	2	4	2	6
386388579	3	3	3	3	2	2	3	1	2	2	3	2	4	4	2	2	2	4	3	4	3	2	2	3	3	1987	2	1	6	1	1	10	6	46	46083	57108	1	1	1	3	1	2	0.834975135	1	3
386389291	1	2	2	2	2	2	3	2	2	3	3	2	4	4	2	3	2	4	3	3	2	2	2	3	3	1977	2	1	5	1	5	97	5	5	5007	72715	1	1	2	3	1	1	1.283331044	2	3
386389362	2	2	2	2	1	3	5	1	1	1	2	3	4	4	3	1	2	4	3	4	2	1	1	2	3	1986	1	1	6	1	1	8	2	12	36059	11577	1	1	1	3	2	3	1.072530935	3	3
386389369	2	2	1	2	2	2	2	2	1	1	3	2	3	5	3	3	2	3	1	5	3	3	2	3	1	1980	1	1	6	1	2	9	6	6	6037	91303	1	1	2	4	2	2
386389483	3	3	3	3	2	8	8	1	1	4	3	4	2	2	3	2	4	1	1	3	4	4	4	3	2	1976	2	1	6	5	1	11	7	13	13121	30308	1	1	2	5	1	1
386389527	1	3	3	9	7	7	7	1	2	3	2	3	3	3	3	3	2	3	3	3	3	3	4	2	3	1961	2	1	4	1	9	6	6	42	42107	17933	1	1	2	2	2	4	1.231824884	2	3
386389664	3	3	3	4	4	4	4	3	3	2	3	3	3	3	3	3	3	3	3	3	3	3	3	3	3	1983	2	1	3	1	1	6	8	27	27171	55302	1	1	2	6	2	3
386389824	3	3	3	4	4	4	7	1	1	2	2	3	3	2	2	2	2	3	2	3	2	2	2	3	3	1955	2	1	4	3	1	6	4	48	48439	76133	1	1	2	3	12	6
386389946	2	3	2	7	7	8	7	2	4	4	2	2	5	4	2	2	2	4	3	4	2	2	2	4	2	1973	1	1	5	1	1	5	4	8	8059	80128	1	1	2	5	1	1	1.000491964	2	3
386390091	1	2	2	2	1	2	4	1	1	2	3	4	5	3	2	4	2	2	3	4	3	2	2	3	3	1991	1	1	5	5	1	13	6	24	24031	20854	1	2	7	4	1	4	2.483965	2	2
386390401	3	3	2	4	1	4	4	1	1	2	3	1	5	5	1	1	1	4	5	5	3	1	1	2	2	1972	2	2	3	1	1	3	1	1	1125	35405	1	1	1	3	1	5	0.846397454	3	3
386390452	1	3	3	9	4	4	4	2	4	3	2	2	4	4	2	2	2	4	3	4	2	3	2	3	3	1954	2	7	4	1	5	9	7	27	27061	55744	1	1	2	5	1	1	0.648255443	2	3
386390613	2	2	2	2	1	3	2	2	2	4	3	1	3	3	2	1	2	4	2	5	3	3	3	1	1	1984	2	1	6	1	1	10	6	34	34031	7435	1	1	6	4	2	3
386390773	2	3	3	5	5	5	5	1	2	3	3	4	2	2	1	2	2	2	3	4	3	2	3	3	3	1962	1	3	5	1	1	8	2	6	6037	91750	1	1	1	3	11	5	0.958940655	3	3
386390983	1	3	3	1	1	1	1	1	2	2	3	3	3	4	3	4	3	3	3	5	3	3	3	3	3	1954	2	1	3	3	5	2	2	37	37129	28405	1	1	1	3	5	6
386391146	3	1	1	3	3	2	4	1	1	2	1	3	4	3	2	3	2	3	3	3	1	2	2	3	2	1958	1	1	6	1	1	9	1	37	37067	27104	1	1	1	2	2	5	1.081842783	1	2
386391169	2	3	3	4	4	4	8	2	2	3	4	2	4	2	2	2	2	4	2	4	2	2	2	3	3	1953	1	1	3	1	5	5	2	26	26049	48436	1	1	2	3	1	2
386391170	1	3	1	2	2	1	4	1	2	4	4	2	5	2	2	1	1	4	2	2	2	2	4	2	2	1967	1	1	4	1	1	10	5	35	35049	87508	1	1	2	4	2	5
386391176	3	3	3	4	4	3	4	1	1	1	2	1	4	4	2	1	1	4	3	2	2	2	2	2	2	1965	1	3	3	1	5	9	3	33	33015	3032	1	1	1	3	9	6	0.905777909	3	3
386391177	1	2	2	2	2	3	1	1	2	2	1	3	4	4	2	3	2	3	4	4	2	2	2	2	2	1964	2	1	3	5	5	2	2	12	12097	34746	1	2	7	6	11	6	0.955404032	1	2
386391180	1	2	1	2	2	8	2	2	2	4	3	2	4	2	4	2	3	3	2	4	2	3	3	3	3	1975	2	3	5	3	2	10	4	53	53077	98902	1	1	2	2	1	2	1.060194948	3	3
386391182	2	3	1	3	6	2	7	1	1	1	2	1	4	4	2	2	1	5	3	4	2	3	2	2	2	1956	1	1	5	1	5	12	1	53	53033	98077	1	1	1	2	9	6
386391185	1	3	3	5	5	5	5	1	1	2	4	3	3	3	3	4	3	2	3	3	3	3	4	4	4	1959	1	1	3	3	6	1	4	17	17143	61604	1	1	1	1	9	6	0.821774073	2	3
386391187	3	2	2	1	2	2	3	2	2	2	1	1	1	3	1	3	2	3	1	5	2	4	1	2	4	1995	1	3	5	5	1	11	1	9	9001	6905	1	1	2	4	11	3
386391190	2	3	1	3	3	3	4	1	1	1	2	3	4	2	2	2	1	3	3	4	2	2	4	2	2	1965	1	1	5	5	4	6	3	6	6037	91403	1	1	1	1	11	5
386391200	3	3	3	6	7	7	6	2	4	4	3	3	3	3	3	3	3	3	4	3	3	3	3	4	2	1974	1	1	6	1	1	11	5	26	26125	48324	1	1	2	3	2	2	1.166174095	2	3
386391202	3	3	1	1	1	1	3	2	2	4	4	2	4	3	3	2	2	4	2	4	2	2	1	4	4	1953	1	1	6	1	1	9	4	26	26091	49220	1	1	2	4	1	1
386391205	2	3	3	1	2	2	3	1	1	2	3	2	4	5	2	2	2	3	5	4	2	2	3	3	3	1990	2	1	5	5	1	6	1	33	33011	3063	2	2	7	1	2	5	1.689439199	1	3
386391421	1	2	2	2	1	2	2	3	3	3	3	1	4	4	2	1	2	4	4	5	2	2	2	3	2	1954	2	5	4	1	5	9	5	51	51171	22657	1	1	2	3	1	2	0.768499486	2	2
386391533	2	2	2	5	5	5	2	3	2	3	3	1	2	3	3	2	2	3	3	3	2	2	2	3	3	1971	2	1	3	1	6	3	7	4	4019	85741	1	1	2	4	1	5
386391642	3	2	1	3	1	2	4	1	1	1	1	3	4	4	1	2	2	3	2	5	3	3	3	2	2	1978	1	1	5	1	1	7	1	36	36081	11377	1	1	1	1	9	5	1.031244701	1	3
386391862	2	3	3	2	5	4	4	1	1	2	3	2	4	4	2	2	2	4	4	4	2	2	2	2	2	1954	1	1	6	5	5	6	4	4	4013	85249	1	1	2	3	2	5
386392118	3	3	1	1	1	1	1	1	1	2	2	2	4	4	2	2	2	3	3	4	3	2	2	3	3	1961	1	1	3	1	1	5	4	48	48029	78222	1	1	2	4	1	3
386392193	2	3	3	1	1	2	3	1	2	2	2	1	3	5	2	2	2	4	2	4	1	2	1	3	2	1956	2	1	3	1	5	9	7	37	37021	28806	1	1	2	4	2	3
386392196	1	2	2	5	3	3	3	3	2	3	3	3	4	3	3	3	3	3	2	3	2	2	2	4	3	1960	1	1	5	1	5	11	7	36	36087	10913	1	1	2	4	4	4
386392545	3	1	1	1	1	1	1	1	1	1	1	1	1	1	1	1	1	1	1	1	1	1	1	1	1	1985	1	1	6	1	1	5	7	36	36061	10025	1	1	1	1	2	4	0.862719727	3	1
386392620	1	2	2	5	5	3	6	2	4	4	3	3	4	3	2	2	2	3	2	4	3	2	5	2	3	1958	2	1	3	5	2	5	7	42	42101	19148	1	1	2	4	2	4	1.18484747	1	3
386392633	1	3	2	1	1	1	3	1	1	1	2	1	2	3	2	2	2	5	3	5	1	1	1	1	2	1958	1	1	4	1	5	12	1	21	21111	40299	1	1	1	2	10	6
386392636	2	2	1	5	5	5	5	1	1	2	3	2	3	2	2	3	3	3	1	4	2	1	1	5	3	1967	2	1	4	5	2	2	1	25	25027	1453	1	2	7	2	2	5	0.867759502	1	3
386392638	2	3	1	2	4	1	5	1	1	1	2	2	3	4	2	1	1	5	4	5	2	2	2	3	3	1983	2	1	5	1	1	9	1	8	8031	80219	1	1	1	1	9	6	0.883885728	2	3
386392640	3	2	2	5	5	5	5	2	2	3	2	5	3	3	3	3	3	3	3	3	3	3	3	3	3	1984	2	1	5	1	7	7	6	22	22099	70582	1	1	2	6	11	7
386392642	3	2	2	3	4	3	7	1	1	2	1	2	3	3	2	2	3	3	2	4	1	2	3	4	3	1953	1	1	5	1	1	97	4	39	39023	45503	1	1	1	2	12	6
386392645	1	2	2	2	3	6	4	2	2	4	3	3	5	2	1	2	2	2	3	4	3	2	3	3	4	1976	1	1	5	1	1	97	5	23	23017	4268	1	1	2	3	11	3	1.318240129	2	3
386392646	1	3	3	3	1	6	6	1	1	3	3	2	3	2	1	2	2	2	2	2	2	4	3	2	2	1996	2	1	5	5	8	7	6	51	51153	20109	1	1	1	4	2	4	1.976626559	1	3
386392650	1	2	2	5	3	6	6	1	2	3	2	2	2	3	4	4	3	5	2	4	2	2	2	4	2	1957	2	2	3	1	1	8	2	45	45091	29731	1	1	1	3	11	6	1.404056657	1	3
386392663	2	3	3	1	9	1	1	2	4	4	4	2	4	4	2	2	1	4	4	4	2	2	2	2	3	1962	1	1	6	3	1	10	5	51	51700	23606	1	1	2	5	1	3
386392665	3	3	2	3	3	1	4	1	1	3	3	2	3	2	4	2	4	2	4	4	2	2	2	3	2	1990	2	1	5	1	1	6	6	47	47179	37659	1	1	2	3	1	2	2.995400062	1	3
386392667	3	3	3	1	1	1	3	3	3	2	3	1	5	4	1	2	1	4	4	3	2	1	2	2	2	1985	2	1	3	5	1	4	3	44	44003	2886	1	1	7	2	11	6
386392686	2	3	2	4	2	4	4	2	2	3	3	3	2	2	4	2	2	3	1	4	1	2	3	4	2	1953	2	1	3	1	5	5	5	48	48029	78223	1	1	2	3	2	5
386392693	1	3	3	5	5	6	6	3	2	3	3	3	3	3	3	3	3	4	3	3	3	3	3	3	3	1948	1	1	2	1	5	7	4	19	19153	50310	1	1	1	3	2	5	0.759312188	3	3
386392698	2	3	3	3	3	3	3	1	1	1	2	1	3	3	2	1	1	5	4	5	2	1	1	2	2	1995	1	6	5	5	8	11	3	17	17043	60148	1	1	4	1	6	2
386392705	1	2	2	1	1	1	2	1	1	1	1	1	4	3	2	1	2	4	3	4	2	2	2	2	2	1958	1	1	5	3	5	11	3	34	34007	8107	1	1	1	2	9	6
386392708	3	3	2	3	3	5	5	1	2	2	4	2	2	3	3	2	3	4	3	4	3	2	2	2	4	1968	1	3	3	3	1	5	4	12	12057	33614	2	2	7	3	1	5	1.148620932	1	3
386392712	2	3	3	1	1	4	5	1	1	2	2	1	5	5	1	1	1	5	5	5	1	1	1	1	1	1978	2	1	4	5	6	2	3	19	19155	51501	1	1	6	1	7	6	0.458727163	2	3
386392713	2	2	2	2	2	2	2	1	2	4	3	1	4	5	1	1	1	4	3	5	1	2	2	2	2	1967	1	1	5	5	8	3	4	40	40151	73717	1	1	2	5	1	5
386392716	3	1	1	6	6	6	4	2	2	4	3	2	4	2	1	2	2	2	4	4	2	2	4	4	2	1957	1	1	4	5	5	6	5	22	22051	70002	1	1	2	5	1	4
386392720	2	3	3	7	5	9	4	1	1	1	1	2	4	4	3	2	1	4	4	4	2	5	3	2	2	1953	2	1	4	4	5	3	1	17	17037	60115	1	1	1	1	10	2
386392723	1	3	3	5	2	2	5	3	1	2	3	2	4	4	2	2	2	4	4	4	2	2	2	2	2	1969	2	1	4	1	1	9	4	48	48027	76513	1	2	7	6	1	2	0.955404032	1	3
386392726	3	3	3	1	1	5	5	3	4	3	4	3	2	3	2	2	3	3	3	4	2	2	2	2	2	1956	2	1	4	3	2	3	1	34	34013	7110	2	2	7	6	2	5
386392728	1	3	3	2	2	2	3	2	4	4	4	2	3	2	2	2	2	4	3	4	2	2	2	4	4	1964	1	1	5	1	1	11	7	4	4013	85340	1	1	2	5	1	4
386392734	1	3	3	5	1	5	5	1	2	2	2	2	3	4	2	3	2	4	5	5	2	1	3	1	1	1958	2	1	3	1	7	10	8	36	36009	14706	1	2	7	6	1	5	0.985619207	1	3
386392742	1	2	3	1	1	1	1	1	2	1	3	2	4	5	2	1	1	3	4	4	2	1	1	2	1	1982	2	1	3	1	8	3	1	13	13055	30747	1	2	7	6	1	3
386392743	2	3	3	2	1	3	2	1	1	2	3	1	5	4	2	1	2	4	4	4	2	2	2	2	2	1974	2	1	5	1	1	4	1	46	46065	57501	1	1	1	1	1	5	0.883885728	2	3
386392744	3	3	2	3	4	4	5	1	1	1	2	2	4	4	1	2	1	4	3	4	2	1	2	2	2	1991	1	1	5	5	8	97	2	36	36029	14209	1	1	1	2	10	6	1.088119392	3	3
386392745	1	2	2	2	4	4	4	1	1	1	2	2	4	4	1	2	2	4	3	4	2	2	2	2	2	1948	1	1	1	1	5	8	2	37	37129	28412	1	1	1	2	11	6
386392749	2	1	1	9	9	9	9	1	2	4	4	5	2	5	3	3	3	4	2	3	4	1	5	5	5	1972	2	1	3	1	2	7	2	34	34009	8260	1	1	2	6	2	6
386392965	3	3	3	3	2	3	2	1	2	2	3	1	5	1	2	2	2	5	4	2	2	2	1	1	1	1962	2	4	3	5	2	2	8	37	37107	28501	1	1	2	6	1	1	0.648255443	2	2
386393680	1	3	3	9	9	9	9	1	2	1	4	3	2	1	3	3	3	4	4	4	1	2	1	4	3	1954	2	5	3	3	2	2	4	41	41057	97136	1	1	7	6	11	6
386393935	3	2	2	5	4	4	6	3	2	3	3	2	2	3	2	2	3	4	3	3	2	1	3	3	3	1963	1	1	5	1	1	97	5	13	13139	30542	1	1	2	3	1	2	0.969820849	1	2
386394261	1	3	3	2	2	2	2	1	1	1	3	2	4	4	2	2	2	4	4	4	2	2	2	2	2	1973	1	1	6	1	1	11	3	27	27083	56258	1	1	1	3	1	3
386394311	3	2	2	2	2	2	2	3	2	2	4	1	5	5	2	2	2	5	3	5	2	2	1	2	1	1959	2	2	3	1	1	3	1	37	37093	28376	1	1	1	3	1	1	1.404056657	3	2
386394373	1	2	2	2	2	2	4	2	4	4	1	1	3	4	3	2	3	4	2	4	2	3	3	4	3	1962	1	1	6	1	1	14	5	48	48201	77064	1	1	2	5	1	5
386394403	2	3	3	9	4	3	4	2	4	4	4	2	5	5	1	2	1	1	2	1	2	3	1	1	2	1987	2	1	6	5	4	97	4	34	34003	7458	1	1	2	6	11	6	0.965133252	2	2
386394404	2	3	2	3	4	3	5	3	4	3	4	3	3	3	3	2	3	3	3	3	3	3	3	3	3	1980	1	1	5	5	1	3	5	37	37053	27941	1	1	2	4	1	4	1.646082883	2	3
386394414	3	2	1	5	2	5	5	1	1	1	2	1	3	5	2	2	2	5	3	5	1	2	1	2	1	1959	2	1	3	4	7	97	8	24	24005	21234	1	1	2	4	1	2
386394415	3	3	2	2	2	3	2	1	1	1	1	1	4	2	2	1	2	4	3	5	2	3	2	2	2	1958	2	1	3	5	4	97	1	18	18063	46118	1	1	1	1	11	6
386394427	2	3	3	2	2	1	3	1	1	2	3	2	3	3	3	2	3	4	2	4	1	3	2	3	3	1989	1	1	5	1	1	11	4	17	17089	60140	1	1	1	3	1	5	2.33596301	1	3
386394428	1	1	1	1	1	1	3	1	1	1	1	1	5	5	1	1	1	5	5	5	1	1	1	1	1	1970	2	1	4	1	6	4	1	42	42043	17048	1	1	1	1	11	6	0.816055821	2	2
386394429	2	3	3	2	2	1	5	1	1	2	2	1	3	3	2	1	2	4	3	4	1	2	2	2	2	1954	2	1	3	3	1	6	1	4	4015	86429	1	1	1	2	10	6
386394431	1	3	2	5	4	3	3	1	1	1	2	1	3	3	3	3	3	3	3	3	3	3	3	3	3	1990	2	1	5	5	1	5	2	8	8031	80123	1	1	1	1	1	4
386394436	3	2	2	5	5	5	5	2	4	4	2	2	4	2	2	2	2	4	2	3	3	2	2	3	4	1960	1	1	5	1	1	8	4	47	47183	38237	1	1	3	4	1	5
386394448	1	3	3	4	2	2	3	1	1	2	3	1	3	4	1	1	2	3	3	4	2	2	1	3	2	1982	2	1	4	1	1	8	2	17	17115	62513	1	1	1	3	11	6
386394452	2	3	2	3	3	3	4	3	2	4	3	3	4	2	2	2	3	3	2	5	3	3	5	4	3	1966	1	1	6	1	1	13	5	55	55133	53103	1	1	6	5	2	2	0.489594147	2	3
386394454	3	3	3	9	9	9	9	3	3	2	4	3	2	2	2	3	3	3	3	3	3	2	3	3	3	1983	2	1	3	1	7	1	1	55	55079	53221	1	1	1	6	11	5	0.552526415	1	3
386394455	3	2	2	2	2	2	2	1	1	1	2	2	3	4	2	2	2	4	4	4	2	2	3	2	2	1949	1	1	2	1	5	3	1	29	29145	64850	1	1	1	3	1	4
386394463	3	2	2	3	3	3	3	2	2	3	3	2	3	3	2	2	2	4	4	4	2	2	3	3	2	1956	1	1	6	1	2	10	7	8	8041	80920	1	1	2	4	1	1	1.111566321	1	3
386394464	2	3	3	9	9	7	9	2	4	4	4	4	3	1	1	2	2	1	2	4	4	3	3	3	4	1976	2	1	4	1	2	5	7	17	17115	62526	1	1	2	5	11	6	0.781096885	1	3
386394466	1	3	3	4	2	3	8	1	1	1	2	2	3	3	2	2	2	2	2	4	3	2	3	3	4	1941	1	1	1	1	1	10	1	29	29095	64112	1	1	1	2	1	5	0.730354725	3	3
386394471	1	3	2	2	2	1	4	1	1	2	2	1	3	3	3	2	3	4	2	4	3	3	4	4	4	1982	1	1	5	1	1	6	3	48	48453	78728	1	2	7	3	3	2	1.36929938	1	3
386394483	2	2	2	2	2	2	2	3	3	3	3	2	4	1	1	2	1	5	4	4	3	1	3	1	2	1959	1	1	6	1	1	97	5	36	36087	10913	1	1	2	4	2	4
386394489	3	2	2	1	1	1	5	1	1	2	4	2	4	3	2	2	3	4	3	5	3	3	3	5	3	1979	2	2	5	5	1	3	1	51	51710	23502	1	1	1	3	11	7	0.956005816	1	3
386394490	2	3	2	2	5	4	6	3	2	3	2	2	3	2	1	2	1	3	3	4	2	1	1	2	2	1957	2	1	3	1	6	3	6	17	17019	61802	1	1	2	4	1	1
386394498	3	3	3	2	2	3	3	1	2	2	3	2	4	4	2	2	2	4	4	4	1	2	1	2	2	1958	1	1	4	3	5	2	4	39	39153	44304	1	1	2	3	1	2
386394502	1	3	3	5	4	5	8	1	1	1	3	2	4	2	3	3	3	4	3	4	3	2	3	3	3	1988	2	1	5	5	2	2	1	8	8013	80503	1	2	7	3	9	7	0.849877967	2	3
386394503	1	3	3	3	3	3	3	1	1	2	4	2	4	4	2	2	3	4	4	2	2	4	2	3	3	1961	1	3	5	1	1	12	3	34	34005	8505	1	1	1	1	9	6	0.844271154	2	3
386394504	2	2	2	5	5	5	5	1	1	2	2	2	4	2	2	2	2	4	3	4	2	3	2	2	2	1955	2	1	3	1	2	9	1	51	51041	23838	1	1	1	2	2	5
386394505	3	3	2	1	1	1	2	1	2	1	2	1	2	5	2	2	1	2	2	5	2	1	1	1	2	1972	2	2	4	3	1	6	1	26	26099	48091	1	1	1	1	1	4
386394512	2	3	3	1	1	1	4	3	2	3	2	3	3	5	2	2	2	3	2	1	1	1	1	2	1	1986	2	4	5	1	1	9	8	18	18057	46032	2	2	7	6	8	5	0.444002625	2	3
386394516	3	2	2	2	1	2	2	1	1	1	1	2	2	4	4	2	2	3	2	2	2	1	2	3	2	1989	1	1	5	1	1	9	2	6	6037	90018	1	1	7	3	1	5
386394524	1	3	2	3	2	2	4	1	1	1	2	3	4	4	2	3	2	4	4	4	3	5	2	2	3	1967	1	1	3	1	1	10	3	6	6073	92117	1	1	1	1	9	6	0.903441062	2	3
386394527	3	3	3	1	6	9	4	2	4	4	2	2	4	2	2	2	2	4	4	4	2	2	4	2	2	1961	1	1	4	3	7	5	4	26	26021	49103	1	1	3	6	1	2	0.616928431	3	3
386394550	1	3	3	4	4	2	4	1	1	1	2	1	2	4	2	2	2	4	4	4	2	2	1	3	2	1973	2	1	5	5	1	8	1	27	27053	55438	1	1	1	1	9	6	0.797404008	3	3
386394553	3	3	3	2	1	1	5	1	1	1	2	2	3	3	2	2	2	4	4	4	1	2	2	3	2	1980	2	1	6	1	1	11	1	55	55101	53405	1	1	1	1	12	2	0.985983961	3	3
386394555	2	3	3	2	1	9	5	3	1	4	4	2	5	4	1	2	2	4	5	5	1	1	2	1	1	1982	2	3	3	1	6	7	4	6	6047	95341	2	2	7	2	1	2
386394849	2	3	1	9	9	9	9	1	1	1	1	1	1	3	3	3	3	3	3	3	3	3	3	3	3	1967	1	3	5	5	4	6	1	29	29095	64109	3	2	7	1	2	5	0.903107695	2	3
386395120	3	1	1	1	3	5	5	2	2	3	4	2	3	4	2	2	2	3	3	4	2	2	3	3	2	1968	1	1	6	1	1	10	7	13	13121	30309	1	1	2	5	2	2	1.382919658	2	2
386395141	1	2	3	8	8	5	6	2	3	4	4	4	5	3	5	5	4	5	5	5	4	5	5	3	3	1968	2	2	3	5	1	2	8	8	8005	80012	1	1	1	6	11	7	0.959939421	2	2
386395164	3	3	3	5	4	5	7	1	1	2	1	2	3	4	3	2	2	3	3	4	3	4	3	3	2	1959	1	1	4	1	1	10	4	6	6013	94521	1	1	1	1	12	6	0.79658174	1	3
386395187	1	3	1	2	2	3	3	1	1	2	2	2	2	2	2	2	2	4	4	4	2	2	2	3	2	1962	1	1	6	3	4	2	1	29	29091	65775	1	1	1	3	1	4
386395243	2	3	3	5	3	8	9	1	1	2	2	2	3	5	2	2	2	3	3	4	2	2	2	3	2	1961	2	1	3	6	6	4	2	21	21067	40505	2	2	7	5	1	2	1.273901309	2	2
386395567	2	2	1	3	5	7	4	2	2	4	2	3	3	3	3	3	3	3	3	3	3	3	3	3	3	1972	1	1	3	3	5	8	6	34	34005	8562	1	1	2	5	11	6	0.924858842	1	3
386395692	1	3	3	4	4	4	5	1	1	2	3	2	3	2	1	3	2	3	4	4	2	1	2	1	1	1957	2	1	4	1	6	9	6	32	32023	89048	1	1	2	3	1	5
386395701	3	1	1	1	1	2	1	2	4	3	3	2	4	4	2	2	2	4	2	4	2	2	2	2	2	1971	1	1	3	1	4	5	7	12	12071	33993	1	1	3	4	2	4
386396020	2	3	3	8	4	1	6	2	2	4	2	2	2	2	2	2	2	4	2	4	3	5	3	4	3	1950	2	1	1	1	5	97	5	19	19129	51534	1	1	2	5	1	2	0.94779918	2	3
386396200	1	3	3	2	2	3	8	1	1	2	2	2	2	2	3	1	3	2	1	4	2	3	2	3	2	1943	1	1	2	4	5	4	1	37	37183	27502	2	2	7	3	1	3	0.752820204	3	2
386396202	3	3	3	1	1	2	5	1	1	1	4	1	3	5	1	2	2	3	5	5	2	1	2	2	2	1972	1	1	3	5	6	1	6	47	47171	37650	1	1	1	6	1	7
386396203	1	3	3	5	4	5	6	3	3	3	3	2	4	3	3	2	3	3	3	4	2	2	3	3	3	1962	2	1	3	1	4	7	6	36	36063	14105	1	1	2	3	2	5
386396215	2	3	3	8	8	9	8	2	2	4	3	4	2	3	2	4	2	1	3	2	4	2	4	3	3	1950	1	1	2	6	5	4	4	5	5129	72639	1	2	7	3	11	6	0.752820204	3	3
386396217	2	2	2	2	2	2	4	1	1	1	1	1	2	2	3	1	2	4	2	5	2	4	1	2	2	1958	2	1	4	5	5	97	1	51	51087	23229	1	1	1	2	11	6
386396228	3	3	3	9	2	5	4	1	1	1	3	2	4	4	2	2	2	4	4	4	2	2	2	3	3	1975	2	1	4	1	7	5	5	39	39017	45014	1	1	2	6	11	5	0.781096885	3	3
386396231	1	2	1	1	2	4	2	1	1	2	2	1	4	4	2	2	2	4	4	4	2	2	2	2	2	1961	1	1	3	6	1	5	2	12	12103	33761	1	1	1	1	9	6
386396235	3	3	2	1	1	3	1	1	1	1	1	1	2	5	2	1	2	5	2	4	1	1	1	2	2	1956	2	1	3	1	2	3	4	15	15001	96704	2	2	7	2	1	3
386396237	1	3	3	1	1	1	5	1	1	2	4	1	4	5	3	3	4	4	3	4	2	2	1	2	3	1948	2	1	2	1	5	3	1	25	25005	2726	1	2	7	6	2	2	0.819689871	1	3
386396238	2	3	2	1	1	3	1	3	4	4	4	1	4	3	3	1	2	4	5	5	1	1	1	3	1	1957	2	2	4	2	6	3	1	1	1073	35216	1	1	1	3	1	1
386396244	2	2	2	2	2	2	2	1	2	2	2	3	2	2	2	2	2	2	1	3	3	3	2	2	4	1970	2	2	3	5	1	4	4	1	1089	35805	1	2	7	3	11	2	0.90002352	1	3
386396253	3	3	3	3	3	1	8	3	2	3	3	2	5	1	1	1	2	5	2	5	1	1	1	1	2	1947	2	3	2	1	5	7	6	6	6071	92335	1	1	2	4	1	5	1.712320383	1	3
386396254	2	3	3	5	5	2	9	1	1	1	2	1	1	5	2	1	2	4	4	4	1	2	1	2	2	1947	2	1	2	3	5	2	1	36	36029	14225	1	1	1	6	2	5
386396255	1	3	1	2	1	1	2	1	1	2	2	2	4	4	2	3	2	4	2	3	2	2	2	2	2	1949	1	1	2	5	5	4	2	5	5119	72114	1	1	2	4	2	2	0.90499161	2	3
386396258	2	1	1	1	1	1	2	1	4	1	1	1	1	1	1	1	1	1	1	1	1	1	1	1	2	1983	2	1	4	5	8	4	1	21	21193	41719	1	1	1	6	11	2	0.721553297	1	1
386396260	3	3	3	1	1	1	1	2	4	4	4	1	4	4	2	1	1	5	5	5	1	1	1	1	1	1957	2	1	2	3	6	6	7	18	18003	46805	1	1	2	5	2	5	0.925902641	2	3
386396266	1	2	2	2	2	4	4	1	1	2	4	2	2	2	2	2	2	2	4	4	2	2	2	2	2	1973	2	2	5	5	2	10	2	47	47113	38305	1	1	1	3	1	2
386396297	1	3	3	8	2	2	6	2	4	4	3	1	5	5	1	1	1	5	5	5	1	1	1	1	1	1944	2	1	2	3	5	3	7	35	35015	88210	1	1	2	5	1	1	0.918743417	2	3
386396302	1	3	3	5	5	8	8	1	2	3	4	3	3	2	2	2	2	3	1	4	2	2	4	3	3	1943	2	1	2	1	2	97	6	34	34021	8550	1	1	2	3	2	6	0.94779918	1	3
386396312	3	2	2	5	3	2	2	1	1	1	2	3	3	2	3	2	3	3	1	1	3	2	1	4	3	1954	1	1	4	1	1	4	4	12	12057	33606	2	2	7	3	2	4
386396318	2	3	3	8	5	8	8	2	4	4	3	4	3	2	2	2	4	2	1	4	3	2	4	4	4	1961	1	1	3	5	4	1	6	4	4012	85344	1	1	2	4	12	5
386396334	3	3	2	5	5	5	5	1	1	1	2	3	3	3	2	3	2	3	4	3	3	2	4	2	2	1979	2	1	5	5	1	97	3	17	17031	60657	1	1	1	2	9	6	0.799239721	2	3
386396411	2	3	3	2	1	3	4	1	1	2	3	1	4	5	2	2	2	5	5	5	1	2	1	2	1	1984	2	1	3	1	1	7	3	55	55039	54935	1	1	1	3	10	6
386396569	1	3	2	2	1	2	5	3	1	2	3	2	4	4	2	1	2	4	4	5	1	2	2	2	2	1976	2	1	3	1	1	10	6	41	41029	97540	1	2	7	3	1	6	0.767269484	2	3
386396620	1	2	1	6	1	4	6	1	1	1	4	1	4	3	2	1	2	4	2	5	2	2	2	2	2	1958	2	2	3	2	6	3	1	48	48201	77375	1	2	7	3	11	6	1.493014906	1	3
386396647	2	3	3	5	4	4	4	3	2	3	3	1	5	5	1	2	1	3	3	4	2	2	2	1	1	1981	1	1	5	1	1	6	6	8	8041	80920	1	1	2	4	1	1	1.556649497	3	3
386397122	3	2	2	3	3	8	3	2	2	4	4	4	4	2	2	2	2	2	1	4	2	3	3	5	4	1961	1	1	3	1	5	7	7	45	45045	29680	1	1	2	4	1	2
386397158	2	3	3	5	5	5	5	2	4	4	4	3	4	3	2	2	2	3	2	4	3	2	2	3	3	1969	1	1	3	1	1	10	6	13	13225	31008	1	1	2	4	1	3	1.01827046	3	3
386397361	1	1	1	1	1	1	4	2	1	4	3	2	3	4	2	2	2	4	4	4	2	2	4	2	2	1943	2	6	3	3	5	3	7	27	27053	55408	1	1	2	5	11	5	0.793706201	3	3
386397516	3	3	2	9	8	9	8	1	1	2	3	2	4	4	2	2	2	4	4	4	2	2	2	2	2	1955	1	1	4	1	5	4	4	26	26163	48180	1	1	1	3	2	2
386397667	1	3	1	2	1	2	6	1	2	2	3	2	2	1	2	2	2	4	3	5	5	2	3	3	3	1963	2	2	3	1	7	7	1	17	17031	60643	1	1	1	6	12	5	0.873165236	1	3
386397680	2	3	3	5	5	5	5	3	4	3	4	3	3	3	2	2	3	3	3	3	3	3	3	3	2	1970	2	1	2	1	7	5	8	51	51009	24572	2	2	7	6	1	2	0.909511811	3	2
386397874	2	3	3	9	9	9	9	2	2	4	4	2	5	4	2	2	2	4	4	4	2	2	2	2	2	1947	1	1	2	1	2	5	4	55	55105	53511	1	1	2	5	2	2	0.97062879	3	2
386397911	1	3	3	1	1	3	2	1	1	2	2	1	4	4	2	2	1	4	3	4	2	2	4	2	3	1984	2	3	3	5	7	97	3	53	53025	98848	2		7	3	11	5	1.168035463	2	3
386397921	2	3	3	3	9	5	5	3	1	4	2	2	2	1	2	2	3	4	2	4	2	2	1	3	3	1954	2	1	2	3	4	6	7	6	6019	93602	1	1	2	5	1	2
386397925	3	3	3	2	1	5	5	3	2	4	4	1	2	3	2	2	3	3	1	5	2	2	1	5	3	1967	2	1	2	3	6	1	8	47	47007	37367	2	2	7	6	1	4	0.909511811	2	3
386397938	1	3	3	8	4	8	8	3	1	3	4	3	2	3	2	2	3	3	2	2	2	3	4	4	4	1951	2	1	2	3	5	4	6	32	32003	89012	1	1	2	4	12	6	1.041990403	1	3
386397941	2	2	2	2	1	6	1	1	1	2	2	1	2	5	2	1	1	5	3	5	1	2	1	3	2	1979	1	3	5	5	1	9	3	21	21151	40403	1	1	1	1	10	6	1.363003646	3	3
386397951	3	3	3	2	3	2	4	1	1	1	1	2	5	4	3	1	2	3	3	2	2	5	2	2	2	1983	2	1	3	1	1	3	4	29	29217	64772	1	1	1	6	8	3	0.552526415	1	3
386397953	1	3	3	3	1	3	3	2	2	3	4	1	4	4	2	2	1	4	2	4	2	2	2	2	2	1967	1	1	3	3	1	6	5	45	45063	29070	1	1	2	4	1	3	1.01827046	2	2
386397955	3	3	2	2	1	1	3	3	3	2	3	2	2	4	3	2	2	4	2	4	2	2	2	3	3	1939	2	1	1	3	5	3	2	18	18141	46544	1	1	1	3	2	5	0.718722833	2	3
386397959	3	2	2	4	4	4	4	1	1	1	3	2	2	2	2	3	2	2	1	2	3	2	2	1	3	1987	1	3	5	5	2	3	2	6	6025	92243	1	1	2	3	2	5	0.609137315	1	3
386397966	2	2	2	4	4	3	6	1	1	2	3	2	4	4	2	2	2	4	2	4	3	3	3	3	2	1993	2	2	5	5	1	8	4	24	24033	20744	1	1	4	3	1	1	2.4952136	3	3
386397971	2	2	1	1	1	2	3	1	1	1	2	1	3	2	3	1	2	3	4	5	3	2	3	4	3	1987	2	2	5	1	1	3	1	47	47093	37914	1	2	7	1	1	5	1.016576451	1	3
386397972	1	3	2	5	8	9	4	2	2	4	3	3	3	3	2	2	2	4	2	4	3	3	2	3	2	1950	1	1	2	1	5	97	7	42	42039	16406	1	1	2	5	1	4	0.821971692	2	3
386397986	3	3	3	4	3	9	9	1	2	4	4	3	3	3	3	1	3	3	3	3	3	3	3	3	5	1953	2	1	2	1	5	8	6	18	18141	46536	1	2	7	3	1	2	0.819689871	1	3
386397992	1	2	1	1	1	1	8	1	1	3	3	1	2	5	2	1	1	5	5	5	1	1	1	2	2	1943	1	1	2	1	5	4	7	54	54003	25427	1	1	2	5	1	5	0.90499161	1	3
386398000	2	3	3	2	2	2	5	2	2	4	3	2	3	3	2	3	3	4	2	4	3	2	2	3	3	1942	1	1	2	1	5	97	7	36	36067	13084	1	1	2	3	1	5	0.97062879	1	3
386398001	3	3	3	5	5	5	4	1	1	1	2	3	3	3	2	2	3	3	3	4	3	2	3	3	3	1976	2	1	5	1	2	9	4	42	42071	17584	1	1	1	3	11	5	0.799239721	2	3
386398103	1	3	2	1	2	9	1	1	1	1	2	1	4	5	1	1	2	4	2	4	1	1	2	2	2	1950	2	1	1	4	6	97	1	32	32003	89178	1	2	7	3	1	5	0.866783093	3	3
386398106	2	2	1	5	5	5	5	3	2	3	4	3	3	3	3	3	3	3	3	3	3	3	3	3	3	1970	2	1	2	1	1	10	7	37	37135	27516	1	1	2	4	1	6	1.093356096	2	2
386398722	3	3	3	3	3	3	3	2	4	4	2	3	5	3	2	2	2	3	4	3	2	2	3	2	2	1985	1	1	5	1	1	10	7	26	26093	48169	1	1	2	4	2	5
386398793	1	2	1	3	2	4	4	2	4	4	2	3	2	2	2	2	2	2	3	4	3	2	4	3	4	1956	1	1	3	1	2	97	6	24	24037	20659	1	1	2	4	1	5
386399056	1	3	3	2	1	1	2	1	2	2	2	1	5	5	1	1	1	5	3	5	1	1	1	2	1	1975	2	4	4	1	7	5	6	6	6087	95019	1	1	2	5	1	1	0.534172866	2	3
386399199	2	3	3	3	3	3	7	1	2	3	4	2	2	3	3	2	2	2	2	4	2	3	3	3	3	1987	2	1	3	1	2	3	7	49	49035	84088	1	2	7	5	3	2	0.649757974	2	3
386399251	2	3	3	9	8	9	8	1	1	2	2	2	2	2	3	3	3	3	3	3	3	3	3	3	3	1982	2	1	5	1	2	8	1	17	17197	60503	1	1	1	1	9	6	0.799239721	3	3
386399634	3	2	3	2	2	4	5	1	1	1	4	1	4	1	1	1	3	5	2	5	1	2	1	3	3	1949	2	1	2	4	5	4	2	33	33019	3781	2	2	7	6	2	7	0.819689871	3	3
386399912	1	1	1	2	2	6	3	1	1	1	1	1	5	4	1	1	1	5	2	4	1	1	2	2	1	1955	1	1	4	5	6	7	1	51	51810	23452	1	1	1	1	9	6
386401481	2	3	2	2	2	2	5	2	2	4	2	2	4	4	2	1	2	4	3	4	2	2	2	2	2	1954	1	1	4	1	5	11	7	29	29047	64068	1	1	2	5	1	3
386401719	1	3	3	7	7	7	8	1	1	1	2	2	3	2	2	1	2	2	2	5	3	4	2	4	4	1986	1	1	5	5	1	5	1	9	9001	6825	1	1	1	1	5	4	0.932486746	2	3
386401811	1	3	3	3	3	4	2	1	1	1	3	1	4	1	2	1	1	5	4	5	1	1	1	1	1	1980	2	1	4	5	1	3	2	33	33005	3431	1	1	1	1	10	3
386401912	3	3	1	2	4	2	6	2	2	3	4	3	2	2	2	2	2	4	2	4	3	4	3	4	4	1966	1	1	3	1	1	10	5	54	54043	25003	1	1	2	4	1	2	1.01827046	2	3
386402139	2	3	2	2	2	1	1	1	1	1	1	1	4	4	3	1	1	5	2	4	1	4	1	3	2	1980	2	1	5	3	1	5	3	55	55039	54935	1	1	1	1	7	6	0.799239721	3	3
386402140	3	1	1	4	1	7	5	1	1	1	3	3	2	3	4	3	2	3	3	3	1	2	1	3	2	1982	2	1	3	5	1	3	2	36	36077	13825	3	2	7	2	2	5
386402167	1	1	1	1	1	1	1	1	1	1	1	1	4	4	2	2	2	4	4	4	2	2	3	2	2	1980	2	1	3	6	1	11	3	45	45035	29483	1	1	1	3	11	2	0.694035824	2	2
386402172	3	1	1	2	2	5	1	2	4	3	3	3	3	2	3	3	2	3	2	2	2	2	3	3	2	1971	2	1	2	1	7	7	6	22	22051	70072	1	1	2	3	2	5	1.093356096	3	3
386402174	2	3	2	6	2	6	6	3	2	4	4	2	2	2	3	2	2	4	2	4	2	2	4	4	2	1976	2	4	5	5	2	5	6	6	6037	90028	1	1	2	4	1	4	0.697034373	2	3
386402197	3	3	3	3	2	3	2	1	2	2	2	1	3	5	2	1	2	5	3	5	2	2	1	2	1	1947	2	1	2	1	5	5	4	26	26005	49010	1	1	2	4	1	2	0.94779918	1	3
386402213	1	3	2	1	2	1	4	2	3	4	4	2	2	4	3	3	4	4	2	4	1	2	2	4	3	1956	2	1	2	1	5	8	5	17	17201	61077	1	1	2	4	1	1	0.925902641	1	3
386402218	1	3	3	2	2	2	4	1	1	3	3	1	2	2	2	2	2	4	4	4	4	2	2	2	2	1973	2	1	5	4	1	4	3	51	51165	22812	1	1	1	3	1	2
386402219	3	3	3	1	5	1	5	3	2	3	4	5	3	5	2	5	5	1	2	1	5	3	4	5	5	1962	1	1	3	3	4	5	7	6	6013	94523	1	2	7	4	11	6
386402229	2	3	2	1	3	3	1	2	2	4	3	2	5	4	1	1	2	2	3	5	3	2	3	2	2	1976	1	6	5	1	1	3	5	16	16063	83349	1	1	6	5	1	1	0.84353262	1	3
386402239	2	3	3	5	2	6	8	3	2	3	4	2	2	3	2	2	2	4	4	4	2	3	3	3	4	1975	2	1	3	1	1	10	6	39	39095	43537	1	1	2	4	1	4
386402240	1	3	3	9	9	9	9	1	1	3	3	4	3	2	2	2	3	2	4	3	4	2	4	3	3	1953	2	1	2	1	5	10	7	18	18003	46845	1	1	2	5	1	4	0.985377987	3	3
386402242	3	8	3	5	5	5	5	1	4	2	2	2	3	3	3	3	3	3	3	3	3	3	3	3	3	1986	2	1	3	1	7	7	4	41	41061	97850	1	1	1	3	11	6	0.61104347	2	3
386402264	2	2	2	3	6	3	3	2	2	2	3	2	4	4	4	4	4	4	4	4	4	4	3	2	3	1984	2	3	5	5	8	12	4	6	6037	90403	2	1	2	2	2	2
386402276	3	1	1	7	8	9	3	1	1	1	1	1	1	4	1	2	2	3	3	5	2	3	3	2	4	1981	2	3	5	1	1	10	3	8	8101	81004	1	1	2	3	1	2	0.95866455	3	2
386402280	1	2	2	2	2	3	2	1	2	3	3	2	4	4	4	2	2	4	2	4	2	2	1	2	2	1957	2	1	1	3	1	4	7	24	12101	34653	1	1	2	4	1	2
386402292	2	3	2	3	3	3	7	1	1	1	2	2	3	3	4	3	2	4	4	4	2	2	2	3	3	1983	2	1	5	1	1	7	1	27	27013	56001	1	1	1	2	10	5	0.799239721	1	3
386402512	1	3	3	4	3	4	6	1	2	3	4	3	3	3	2	2	2	2	4	4	2	2	4	3	4	1960	1	1	2	1	1	10	4	8	8005	80015	1	1	2	3	2	6	1.489163229	2	3
386402558	3	2	2	5	5	5	5	1	1	3	2	3	3	3	3	3	3	3	3	3	3	3	3	3	3	1976	2	1	5	3	1	10	7	6	6019	93730	1	1	2	6	1	7	1.334213182	1	3
386402691	2	2	2	2	2	2	3	1	1	2	2	1	4	4	2	1	2	4	4	4	2	2	1	2	1	1975	2	1	3	5	1	6	1	21	21111	40218	1	1	1	3	2	5	0.763008328	1	3
386402853	1	2	2	3	3	4	6	2	4	4	3	2	4	3	3	2	2	4	2	4	2	4	3	3	2	1957	1	1	4	1	5	5	5	45	45007	29625	1	1	2	3	1	2
386403365	3	3	3	3	3	5	4	1	1	3	3	4	3	2	2	2	2	2	4	3	2	2	2	3	3	1996	2	4	3	5	8	97	4	6	6075	94108	2	2	7	6	11	6	1.715694199	1	3
386403386	1	2	2	1	1	2	3	2	2	3	3	2	3	3	2	1	2	4	3	5	3	2	2	3	1	1979	1	1	5	1	2	9	7	23	23019	4401	1	1	2	4	2	2
386403592	3	3	3	5	3	3	9	3	2	2	4	2	3	3	3	2	3	3	2	3	3	3	3	3	2	1965	1	1	3	1	1	10	5	21	21135	41189	1	1	2	4	2	2
386403856	2	3	3	5	3	5	9	1	1	1	2	2	3	2	2	2	3	5	3	4	2	2	2	2	2	1993	2	3	4	5	1	4	6	6	6037	90044	1	1	1	4	1	2
386403865	1	2	1	2	4	3	3	2	1	1	3	2	1	3	2	3	1	2	3	1	2	3	2	2	1	1984	2	1	4	5	1	1	7	39	39045	43157	2	2	7	3	4	3
386403868	3	3	3	8	8	9	8	1	2	4	4	4	2	2	4	2	4	2	2	4	2	4	4	4	4	1964	2	1	2	3	2	2	5	53	53053	98466	1	1	2	3	11	6	1.093356096	3	3
386403871	2	3	3	4	3	4	5	1	1	2	2	3	3	3	2	2	2	3	3	4	2	2	2	3	2	1950	2	1	2	2	5	4	2	6	6059	92806	1	1	1	2	11	5
386403884	2	3	1	1	1	1	4	2	2	4	4	1	5	5	1	1	1	5	4	5	1	1	1	1	1	1952	2	7	2	4	6	3	7	32	32023	89060	1	1	2	5	4	2	3.01848174	1	3
386403888	1	3	3	2	2	2	2	2	2	3	4	2	4	2	2	2	2	3	3	4	2	2	2	2	2	1959	1	1	2	3	6	3	4	23	23013	4860	1	1	2	4	11	5	1.140320506	3	3
386403912	1	3	3	3	3	4	4	1	1	1	2	3	4	3	2	2	2	3	3	3	2	2	3	3	3	1970	1	1	2	1	1	4	2	47	47029	37821	1	1	2	3	1	5	1.489163229	2	3
386403916	2	3	3	5	5	7	5	2	2	3	4	3	3	2	3	2	3	2	3	4	2	3	4	4	4	1965	1	1	4	1	1	6	5	49	49035	84115	1	1	2	3	3	2
386403920	1	3	3	1	1	1	1	1	1	1	1	1	3	4	3	1	2	4	2	5	2	3	2	3	3	1980	2	1	5	1	1	9	1	36	36043	13491	1	1	1	1	1	6	0.799239721	2	3
386403923	3	3	3	9	9	9	9	2	4	4	4	5	3	3	3	3	3	3	3	3	3	3	3	3	3	1969	1	1	4	5	1	97	4	18	18003	46808	1	1	2	4	1	5	1.092123521	1	3
386403927	2	2	2	2	3	4	2	1	1	1	2	1	4	4	1	1	2	5	4	5	2	1	2	3	2	1954	1	1	3	1	2	6	3	45	45035	29485	1	1	1	2	11	6
386403936	1	3	3	2	2	3	2	1	1	2	2	2	4	2	2	2	2	4	4	4	2	2	2	2	2	1955	2	1	2	1	5	7	2	53	53057	98233	1	1	1	4	11	5	0.82270153	1	3
386403944	3	2	1	1	1	1	1	2	1	2	3	1	4	5	1	1	1	5	5	5	1	1	1	1	1	1966	1	1	3	1	2	3	4	15	15001	96704	2	2	7	6	1	2
386403958	2	3	2	5	5	5	5	1	2	3	3	2	3	4	3	2	3	3	4	4	2	2	2	2	2	1956	2	1	2	4	1	5	2	55	55039	54935	1	1	1	3	2	4	0.724323415	1	3
386403975	1	2	2	5	5	6	5	1	1	1	2	1	5	5	1	2	1	4	2	5	1	3	1	4	2	1984	2	1	3	5	2	9	3	24	24003	21122	1	1	6	1	12	5	0.541689933	2	3
386403982	3	3	1	2	4	3	3	1	1	1	2	1	5	5	1	1	1	5	3	5	1	1	1	1	1	1980	1	1	5	1	1	11	1	11	11001	20010	1	1	1	1	5	4	1.287712468	1	2
386403992	3	3	3	3	2	5	5	3	1	2	3	2	2	4	2	2	2	3	2	4	4	1	2	4	2	1975	2	4	4	1	7	97	8	13	13063	30236	2	2	7	6	1	2	0.592484851	3	3
386404000	2	3	3	3	3	4	3	3	3	3	3	1	4	5	2	2	2	4	4	4	3	1	3	3	2	1986	2	1	5	5	1	3	4	29	29107	64037	2	2	7	3	1	5	0.849877967	2	3
386404026	2	3	3	9	8	8	8	3	4	3	4	3	3	3	3	3	3	3	3	3	4	8	3	3	3	1962	2	1	2	1	7	5	2	26	26029	49712	1	1	2	5	1	1	0.925902641	3	3
386404034	1	2	2	3	4	2	4	1	1	1	2	2	3	2	2	2	3	2	3	4	2	3	2	3	2	1994	1	6	5	5	1	8	1	34	34023	8536	1	1	1	1	12	5
386404134	2	3	3	5	5	5	8	2	2	3	4	2	4	4	2	2	2	4	2	4	2	2	3	2	3	1958	1	1	3	3	5	4	6	1	1077	35645	1	1	2	4	1	5
386404203	1	2	2	3	3	2	7	1	1	2	3	3	2	2	4	3	3	4	3	2	3	2	4	4	4	1980	2	2	5	5	2	97	4	24	24027	21044	1	1	1	3	11	6	0.956005816	2	3
386404671	3	3	2	1	1	1	8	2	4	4	3	1	3	2	2	1	2	5	4	2	2	2	1	3	2	1935	1	1	2	1	5	97	5	53	53045	98584	1	1	2	4	1	1
386404953	3	2	2	2	2	2	2	2	4	4	4	2	3	4	2	2	3	4	2	4	2	2	2	2	2	1947	1	1	2	1	2	5	5	13	13215	31903	1	1	2	4	1	5	0.90499161	1	3
386405038	3	3	3	3	2	4	4	1	3	2	4	2	4	4	1	2	1	4	4	4	1	1	1	2	2	1961	2	1	2	1	6	3	8	26	26035	48622	2	2	7	6	1	6	0.770215112	1	3
386405070	2	3	3	8	5	5	3	2	2	3	4	2	4	4	2	2	3	2	4	3	2	2	3	3	3	1956	1	3	3	3	1	11	4	24	24510	21207	1	1	1	3	11	6	1.073789454	1	3
386405326	1	3	3	5	2	3	4	1	1	1	3	2	2	4	3	2	3	4	4	5	2	3	3	3	3	1966	2	1	2	1	7	97	3	54	54063	24963	1	1	4	3	11	6	0.642112585	1	3
386405373	2	3	2	3	2	9	3	1	2	2	4	1	1	3	3	3	3	3	3	3	2	3	1	4	5	1967	2	1	1	5	2	2	2	17	17031	60608	2	2	7	2	9	6
386405714	2	3	2	1	2	4	1	2	2	4	4	3	4	4	2	2	2	3	4	4	3	2	2	3	2	1981	1	1	5	5	4	2	7	42	42003	15102	1	1	2	5	1	5
386405740	1	3	3	9	9	9	9	3	1	4	4	3	3	3	3	3	3	2	2	4	3	3	4	3	3	1958	2	2	3	3	9	2	4	32	32003	89123	1	1	7	3	2	5
386405749	1	3	3	1	2	1	5	1	1	1	4	1	3	1	2	1	2	3	3	4	2	3	2	3	2	1992	2	4	5	5	6	2	4	25	25005	2048	1	1	1	1	11	6	1.259549152	3	3
386405752	2	3	1	3	1	5	5	3	2	4	3	1	5	3	1	1	1	4	3	5	1	1	2	1	1	1933	2	1	2	4	5	4	7	42	42003	15017	1	1	2	4	2	2	1.041990403	2	3
386405755	2	1	1	1	1	1	1	2	2	3	4	1	4	5	3	2	3	4	3	4	2	2	2	2	2	1956	2	1	2	3	1	3	5	12	12071	33990	1	1	2	3	10	6
386405757	3	3	3	2	1	2	2	1	1	1	3	2	3	3	3	3	3	4	3	4	2	2	2	3	3	1943	2	1	2	1	7	4	4	4	4001	85936	1	1	1	4	1	5	0.718722833	1	3
386405758	1	2	2	1	1	2	3	3	4	4	4	3	3	3	3	3	3	3	3	3	1	3	1	1	2	1963	2	1	2	5	5	3	1	29	29023	63901	1	1	1	3	1	2	0.654958017	1	3
386405774	3	3	3	3	3	4	7	1	1	1	2	2	2	3	3	3	3	3	2	4	3	2	3	3	3	1953	2	1	2	1	5	8	6	36	36111	12525	1	1	1	6	2	5	0.652790387	2	2
386405783	2	3	3	2	2	2	2	1	1	1	2	3	3	5	3	3	3	3	3	3	3	3	2	2	3	1956	2	3	4	1	5	2	1	12	12095	32812	1	1	1	3	2	2	2.371338226	1	3
386405798	1	3	2	2	2	2	3	1	1	1	2	1	5	5	1	1	1	5	5	5	1	1	1	1	1	1993	2	1	5	5	1	97	3	16	16001	83706	1	1	1	2	11	6
386405807	3	3	2	1	3	3	4	2	2	3	4	1	4	5	2	1	2	4	3	5	4	1	1	3	2	1941	2	1	2	1	5	3	4	19	19163	52806	1	1	6	3	2	2	0.61194624	3	3
386405823	2	2	2	1	1	4	7	1	1	2	2	1	4	4	2	2	2	5	4	4	1	3	2	3	2	1959	2	1	1	1	6	3	1	12	12053	34613	1	1	1	1	2	5	0.904460689	1	3
386405841	1	3	3	3	3	3	5	1	2	3	3	2	2	4	2	2	2	4	2	4	2	2	2	3	2	1958	1	1	1	1	1	10	6	42	42091	19403	1	1	2	5	2	2	1.140320506	1	3
386406725	2	3	2	2	1	3	4	1	1	2	3	2	4	4	1	1	3	2	2	4	2	1	1	1	1	1981	2	1	4	3	1	4	7	48	48005	75901	2	2	7	4	1	1	0.767269484	3	3
386406806	1	3	2	1	1	1	1	1	2	2	2	2	3	2	2	2	3	4	5	4	2	3	2	3	2	1974	2	1	4	1	2	9	2	17	17197	60441	1	1	1	4	2	5	0.61104347	3	3
386407225	1	3	3	3	2	2	2	3	2	3	4	2	3	4	3	2	3	3	3	3	2	2	2	3	3	1964	2	1	2	1	4	7	6	18	18081	46131	2	2	7	4	1	6	0.69645486	3	3
386407545	3	1	1	1	1	1	1	1	1	3	3	2	3	1	1	3	2	3	1	3	2	1	1	3	2	1953	2	1	1	2	6	1	6	12	12011	33065	1	2	7	4	2	3	0.764259689	1	3
386407548	2	3	2	3	3	3	5	1	1	2	3	2	2	3	2	2	2	3	3	4	2	2	2	2	2	1949	2	1	2	1	5	5	2	41	41053	97351	1	1	1	6	11	5	0.81513759	2	3
386407561	1	3	3	5	5	5	5	1	1	1	2	1	3	4	3	2	2	4	3	4	3	2	3	3	3	1947	2	1	2	1	5	9	1	27	27053	55417	1	1	1	1	1	6	0.741452836	2	3
386407565	3	3	3	2	2	2	3	3	2	3	3	1	4	5	2	1	2	4	3	2	2	2	2	3	2	1961	2	2	3	5	6	4	2	51	51117	23917	1	1	1	3	1	3
386407571	2	3	3	1	1	3	8	3	2	4	3	1	3	4	1	2	2	4	4	4	1	2	3	2	2	1960	1	1	2	1	1	4	5	47	47181	38485	1	1	2	4	11	6	1.432371848	3	3
386407593	3	3	3	5	5	4	5	3	2	4	4	3	3	3	3	3	3	3	3	3	3	3	1	3	3	1969	2	1	2	4	7	1	8	17	17163	62220	1	2	7	6	11	7	0.69645486	2	3
386407609	2	2	1	3	2	2	6	1	1	2	4	2	5	5	2	2	2	4	3	4	2	2	2	2	2	1947	2	2	2	5	5	2	1	48	48201	77093	1	1	1	3	1	3	1.727761613	3	3
386407624	3	3	3	5	3	5	8	1	1	2	3	3	5	4	1	2	1	3	4	4	2	1	3	2	2	1974	2	1	3	5	1	5	2	6	6097	95402	1	1	1	1	11	6
386407627	1	3	3	4	4	4	4	1	1	2	1	1	4	4	1	1	1	4	2	5	2	2	2	2	1	1980	2	3	3	3	2	2	3	17	17031	60608	1	2	7	3	11	6	0.938846211	3	3
386407629	2	2	2	2	2	2	2	3	2	2	2	1	3	4	2	1	1	4	2	5	2	2	1	3	3	1974	2	1	4	1	1	11	6	47	47037	37201	1	1	2	4	1	3
386407635	3	2	2	4	2	3	6	1	1	2	2	1	3	5	3	2	2	4	2	5	1	2	2	3	2	1970	2	2	3	1	2	6	1	12	12069	34736	1	1	1	2	1	5	0.846397454	1	3
386407644	2	2	2	2	2	3	2	1	1	1	2	1	4	2	2	2	2	4	4	4	1	4	1	3	3	1983	1	1	5	5	2	5	2	36	36061	10036	1	1	4	1	9	6	0.700043484	1	3
386407858	1	3	2	3	2	7	8	3	1	2	3	1	4	4	1	1	1	5	3	1	2	2	1	1	1	1956	2	1	1	4	6	3	6	48			1	1	2	2	12	5
386408408	1	2	1	2	2	1	1	1	1	1	1	2	2	2	1	1	1	1	1	1	1	1	1	1	1	1987	2	3	4	5	1	6	2	6	6071	92395	1	1	1	3	1	2	1.091939149	3	3
386408778	3	2	2	1	1	1	1	1	2	2	2	1	5	4	2	1	2	5	3	5	2	1	3	2	2	1963	2	1	2	1	4	12	5	42	42071	17545	1	1	2	3	11	5	0.837232851	3	3
386409925	2	3	3	5	5	9	5	3	1	2	2	2	2	2	3	2	3	2	2	4	3	3	2	4	3	1985	2	3	3	5	1	3	4	36	36019	12901	2	2	7	2	9	6	0.704118482	3	3
386410386	2	2	2	1	1	2	2	2	2	3	1	3	4	5	2	2	2	4	2	4	2	2	2	2	2	1940	1	1	2	1	5	3	7	12	12029	32680	1	1	2	4	2	5
386410688	3	3	2	1	1	1	1	1	1	2	3	2	5	4	2	1	2	4	4	4	2	2	1	3	2	1989	1	1	2	5	1	5	4	41	41017	97701	2	2	7	6	12	4	0.877785229	3	2
386410921	1	3	3	5	5	5	5	1	1	2	2	3	3	3	3	3	3	3	3	3	3	3	3	3	3	1987	2	1	4	5	2	2	1	26	26011	48658	1	1	1	2	11	6
386411745	3	3	3	4	3	5	4	1	3	3	4	1	5	5	1	1	1	5	4	5	1	1	2	3	2	1977	2	4	5	1	2	2	4	32	32003	89103	2	2	7	3	11	3	0.579830302	1	3
386411764	1	3	3	4	3	2	4	1	1	1	2	2	3	4	2	2	2	3	3	5	4	2	3	3	3	1977	1	1	5	5	1	5	2	53	53063	99205	1	1	1	2	1	4	1.171309081	2	3
386411767	3	1	1	3	3	4	4	1	1	1	2	1	3	3	2	2	2	4	3	4	1	3	2	3	2	1989	2	1	5	1	1	11	1	37	37183	27612	1	1	1	2	1	4	2.343268402	1	2
386411768	2	3	3	2	3	5	3	3	2	3	3	2	3	4	2	2	2	4	3	4	2	2	2	3	2	1957	2	1	2	3	6	2	1	54	54021	26351	1	1	4	4	1	2	0.679003551	2	3
386411769	3	3	3	1	1	1	1	3	4	4	4	3	3	3	3	3	3	3	3	3	3	3	3	3	3	1982	2	8	5	1	7	2	8	25	25023	2341	2	2	7	6	6	4
386411770	1	3	3	2	2	3	5	2	2	4	2	2	5	4	2	2	2	4	4	5	2	3	1	4	2	1964	2	1	2	3	5	2	7	47	47109	38375	1	1	2	5	1	2	1.051659389	3	3
386411780	2	2	2	2	2	3	4	2	4	4	3	1	3	5	3	1	3	5	2	5	2	3	2	3	3	1952	1	1	2	1	6	6	5	42	42129	15068	1	1	2	5	1	6	0.821971692	1	3
386411783	2	3	3	3	5	3	7	1	2	2	3	1	4	4	2	2	2	4	4	4	2	3	2	3	3	1947	2	2	2	1	5	6	4	17	17031	60629	2	2	7	3	1	1	1.107523746	2	3
386411789	1	3	3	8	8	9	9	1	1	2	3	2	4	4	2	2	2	4	2	4	3	2	3	2	3	1962	1	1	2	1	6	1	3	50	50021	5701	1	1	1	4	1	2	0.892060144	3	3
386411809	3	3	3	1	1	1	1	1	1	1	1	1	5	5	1	1	1	5	4	5	3	1	1	1	1	1987	2	3	3	6	1	4	1	4	4019	85743	1	1	1	3	2	4
386411837	3	3	3	2	2	3	2	1	2	3	3	3	4	4	2	2	4	3	3	4	3	4	4	4	4	1992	2	1	5	5	1	5	7	29	29510	63101	1	1	3	4	1	4	1.483908	1	3
386411840	3	3	3	4	3	4	4	1	2	2	2	2	2	2	2	2	2	2	2	3	2	2	2	2	2	1956	1	3	3	2	5	4	4	36	36005	10453	2		7	3	1	4	0.968900804	3	3
386411845	2	3	3	5	8	8	8	1	1	2	3	2	4	2	2	3	2	4	4	4	2	2	2	2	2	1953	1	3	2	5	5	2	1	6	6047	95341	1	1	1	1	11	6	1.674000978	2	3
386411846	1	3	3	2	1	2	2	1	2	1	4	1	4	5	3	2	2	3	3	5	2	2	2	3	2	1968	2	2	3	1	1	8	1	48	48029	78203	2	2	7	4	1	2	0.90002352	2	3
386411847	2	2	2	1	1	1	2	1	1	2	2	1	4	5	1	2	1	5	4	5	2	1	1	2	1	1986	1	4	5	5	1	6	2	34	34007	8110	1	1	1	3	11	3	0.894521306	3	3
386411852	3	3	3	3	3	3	1	1	1	3	3	3	4	2	2	2	2	2	4	2	4	2	3	4	4	1983	1	1	5	1	1	4	2	25	25021	2170	1	1	1	2	2	3	0.932486746	1	3
386411857	1	2	1	1	1	1	1	2	2	4	3	2	4	5	1	1	1	4	4	5	2	1	1	3	1	1974	2	1	4	1	1	10	7	35	35035	88330	1	1	2	5	2	5	0.887186012	1	3
386411873	2	3	3	6	4	3	9	1	3	3	3	3	4	2	4	2	3	3	2	4	3	2	4	3	5	1989	2	3	5	5	1	5	4	35	35049	87507	1	1	3	3	1	1	1.355691479	1	3
386411875	2	3	3	4	4	4	4	1	4	4	4	3	1	1	3	3	4	2	1	5	2	5	2	5	3	1986	2	5	3	5	8	6	4	37	37085	28326	3	2	7	3	12	6	0.44435343	1	2
386411878	1	1	1	8	3	8	8	1	1	2	3	2	2	3	2	2	3	3	2	4	3	2	4	3	4	1957	2	1	2	3	5	2	1	53	53031	98382	1	1	1	2	11	6	0.82270153	1	3
386411958	3	2	2	2	2	2	2	2	2	3	4	2	4	4	2	2	2	4	3	4	2	2	2	3	2	1953	2	1	2	1	2	2	6	12	12011	33065	1	1	2	4	1	5
386412338	2	3	2	4	3	6	7	2	2	3	3	2	3	3	3	2	1	4	1	5	1	2	2	3	3	1947	2	1	2	1	5	6	7	36	36029	14127	1	1	2	5	1	3	0.985377987	3	3
386412491	3	3	3	2	3	4	3	3	2	2	2	2	2	4	4	4	4	3	3	3	3	3	3	3	3	1995	2	3	5	6	2	14	2	21	21111	40059	2		7	2	1	4
386412645	1	3	3	3	2	3	3	1	1	1	2	1	5	4	2	2	2	4	4	4	2	2	2	2	2	1987	2	1	5	1	1	10	1	42	42091	19406	1	1	1	1	1	4	0.799239721	2	3
386412747	3	1	1	4	8	9	3	3	2	4	3	4	1	2	5	1	5	2	1	5	2	4	4	5	5	1957	2	1	2	1	5	8	7	8	8029	81413	1	1	2	5	1	2	1.051659389	2	3
386413081	1	3	2	1	1	1	1	1	1	1	1	1	1	2	1	2	1	2	4	3	1	1	1	1	1	1989	2	4	5	5	1	9	1	25	25021	2171	1	1	2	1	8	6	2.00313163	3	3
386413189	2	2	2	2	3	3	4	3	2	4	1	2	3	2	2	2	2	4	3	5	3	5	3	3	3	1941	1	1	1	1	5	9	5	37	37135	27278	1	1	2	4	1	3	1.206683203	1	2
386413195	1	3	2	2	1	1	1	1	1	1	2	3	3	3	3	3	3	3	3	3	3	2	3	2	2	1980	1	4	5	1	1	9	4	36	36081	11377	1	1	6	3	9	6
386413203	2	3	3	5	5	7	5	3	2	4	4	3	3	3	2	3	3	2	2	3	3	3	3	4	3	1971	2	1	2	1	7	6	5	46	46005	57350	1	1	2	3	11	6	0.837232851	2	3
386413211	1	2	2	2	2	2	3	2	4	4	2	1	2	2	1	2	2	4	3	4	2	2	3	3	2	1965	1	7	1	1	2	4	4	2	2020	99503	1	1	2	5	1	7
386413212	2	3	3	5	5	5	5	3	4	2	4	3	3	3	3	3	3	3	3	3	3	3	3	3	3	1986	2	1	4	5	7	97	8	42	42045	19033	3	2	7	2	11	7	0.587533394	2	3
386413219	1	2	2	5	3	4	7	1	1	1	2	3	3	2	3	3	2	3	3	3	2	3	3	2	3	1989	1	1	5	5	4	97	3	36	36103	11741	1	2	7	2	11	6
386413221	3	1	1	1	1	1	1	1	1	1	1	1	1	1	1	1	1	1	1	1	1	1	1	1	1	1980	1	1	5	5	2	11	6	46	46029	57201	1	1	7	4	11	5
386413226	2	3	3	3	5	5	5	3	3	2	3	3	3	2	3	3	3	3	3	3	3	3	3	3	3	1961	2	3	3	2	2	2	2	34	34017	7032	1	1	1	6	12	2	2.000304409	1	1
386413230	3	3	3	1	1	1	4	1	1	2	2	1	3	5	3	2	1	4	3	4	1	3	1	2	2	1936	2	1	1	1	5	97	4	48	48221	76048	2	2	7	6	1	1	1.267801432	1	3
386413245	1	3	3	2	2	3	4	2	4	4	3	2	4	3	2	2	2	4	3	4	2	3	2	3	2	1945	1	1	2	1	2	7	7	18	18097	46222	1	1	2	5	1	1	0.97062879	1	2
386413262	3	3	3	5	5	5	5	2	2	3	4	3	3	3	3	3	3	3	3	3	3	2	2	3	3	1964	2	3	3	1	1	97	4	32	32019	89408	2	2	7	6	11	7	2.536594779	3	3
386413267	1	3	3	4	3	3	3	2	2	4	3	1	4	5	1	1	1	5	4	5	1	2	2	2	2	1950	1	1	2	1	5	8	6	51	51135	23930	1	1	2	5	1	2	0.90499161	2	2
386413269	2	3	3	8	3	8	9	2	2	4	4	2	3	3	3	2	2	3	3	4	2	2	2	4	2	1950	2	1	2	1	5	97	7	55	55125	54554	1	1	2	5	1	2	0.985377987	1	3
386413290	2	3	2	3	2	3	3	1	1	1	1	2	3	3	2	2	3	4	5	4	2	2	2	3	2	1959	2	1	2	1	7	5	2	47	47065	37404	1	1	1	2	2	5	0.904460689	1	3
386413310	2	3	3	4	4	3	6	2	2	4	4	4	4	2	4	4	5	3	1	2	2	2	2	4	4	1970	1	1	2	1	1	6	7	8	8123	80631	1	1	2	4	11	6	1.261089751	3	3
386413433	3	3	3	1	1	1	1	1	1	1	2	1	5	5	1	1	1	5	5	5	1	1	1	1	1	1962	2	3	4	5	4	97	1	35	35049	87507	1	1	1	1	2	6
386413440	1	3	3	9	8	3	9	1	1	2	2	2	3	3	2	1	1	3	2	4	2	2	2	3	2	1975	2	1	3	1	1	7	1	39	39105	45769	1	2	7	1	12	6	0.649757974	3	3
386413902	2	3	3	5	5	8	3	2	2	4	2	2	2	2	3	1	3	4	2	4	2	3	2	3	3	1945	2	1	2	1	7	7	6	17	17057	61520	1	1	2	4	1	6	0.94779918	2	3
386413916	3	3	2	2	4	4	4	3	1	3	4	4	1	2	2	2	3	2	1	4	3	2	5	3	4	1962	2	1	2	2	1	5	7	36	36067	13029	1	1	2	5	2	6	0.837232851	2	3
386414057	1	3	3	5	5	5	5	1	2	3	4	2	3	2	2	2	2	4	3	4	3	2	3	3	3	1965	1	2	3	3	1	10	2	21	21111	40205	1	1	1	2	11	4	1.470297236	1	3
386414479	3	1	3	98	5	4	6	3	2	3	4	4	5	5	4	3	4	4	4	4	3	2	3	2	3	1989	1	1	5	5	1	5	3	6	6037	90069	1	2	7	3	5	7	2.483965	1	3
386414515	2	3	3	2	1	1	4	1	2	4	3	2	4	3	2	2	2	3	3	4	1	1	2	2	2	1960	2	1	2	6	1	14	4	25	25021	2184	1	1	3	3	10	6	0.491695023	1	3
386414583	1	3	3	5	1	6	4	2	4	4	3	2	4	5	1	1	1	4	3	5	2	1	1	2	2	1948	2	1	2	1	7	4	6	25	25005	2747	1	1	2	4	2	3	0.985377987	1	3
386414587	1	2	2	3	2	2	3	2	2	4	3	1	1	1	1	1	1	5	5	5	1	1	1	1	1	1981	1	1	5	1	1	5	6	20	20161	66502	1	1	6	4	1	1	0.7741838	3	3
386414589	2	3	1	5	2	3	4	1	1	1	2	1	3	3	4	4	2	3	3	3	2	2	3	4	4	1977	2	1	4	5	1	97	4	17	17127	62960	1	1	3	3	1	5	0.458727163	1	3
386414591	3	3	3	3	3	3	3	1	1	2	4	2	4	1	1	1	1	5	4	5	2	2	1	3	3	1981	2	1	5	1	1	9	2	27	27053	55437	1	1	1	1	11	6
386414605	2	3	2	5	4	4	8	1	1	2	2	2	2	3	2	2	2	3	2	3	3	2	2	2	2	1971	2	1	2	1	2	6	3	55	55059	53179	1	1	1	1	12	6	0.654958017	2	3
386414615	1	3	2	1	1	4	2	1	1	1	2	1	3	5	3	1	2	5	1	5	1	2	1	3	2	1950	2	1	1	4	6	1	2	19	19077	50250	1	1	1	3	1	6	0.741452836	2	3
386414624	1	2	2	2	1	3	1	1	1	1	1	1	4	4	2	1	2	4	2	4	1	1	1	4	3	1976	2	1	5	1	9	7	1	51	51041	23832	1	1	1	1	3	2	1.003935709	3	2
386414629	3	3	3	3	2	3	8	1	1	2	2	3	4	4	2	3	2	2	3	4	2	2	3	3	2	1958	1	2	4	1	5	3	3	26	26163	48141	1	1	1	2	1	5	1.250621543	1	3
386414646	2	2	2	3	3	5	2	3	2	2	4	1	3	5	2	2	3	4	2	1	1	2	1	2	1	1948	2	2	2	5	5	97	2	42	42101	19122	1	1	1	3	1	2	1.041534202	2	3
386414654	3	3	3	3	2	3	3	1	1	1	2	1	5	5	2	2	2	5	4	5	1	2	1	2	1	1986	2	1	5	3	8	97	1	1	1071	35768	1	1	1	1	10	6	0.883885728	3	3
386414657	1	3	2	2	2	4	4	1	3	2	2	3	4	4	2	2	2	3	3	4	3	3	3	3	3	1955	2	1	2	5	6	2	7	35	35001	87105	1	1	2	3	1	5	1.051659389	3	3
386414661	2	3	3	5	5	9	5	1	2	2	2	1	4	5	2	2	2	5	4	2	1	2	1	2	2	1960	2	1	2	1	7	2	6	39	39157	44663	1	1	2	5	1	5
386414662	2	3	3	4	3	3	6	3	2	3	3	2	2	5	2	2	2	4	4	4	2	3	1	3	3	1941	1	1	2	1	5	97	7	55	55025	53560	1	1	2	4	2	2	0.933612465	1	3
386414676	3	2	1	3	1	2	1	2	3	4	4	2	5	1	2	2	2	4	3	2	2	1	2	2	3	1986	2	3	4	1	7	97	7	48	48291	77328	1	2	7	5	1	4	1.168035463	3	3
386415252	1	2	2	1	1	1	1	1	1	1	2	2	3	2	2	3	2	3	2	3	2	2	3	2	2	1975	2	1	4	3	1	7	8	45	45051	29576	2	2	7	1	10	4	0.811351025	2	1
386416202	2	1	2	2	2	2	2	3	2	3	2	1	5	5	1	1	1	5	3	5	1	2	1	1	1	1977	2	1	5	5	2	97	7	51	51700	23606	1	1	2	5	1	2	1.283331044	3	3
386416207	1	3	2	5	5	5	5	3	2	3	4	2	4	4	2	2	2	4	2	4	2	2	2	3	2	1956	2	1	2	5	4	2	4	18	18069	46750	1	1	3	3	3	2
386416223	3	2	2	2	2	4	3	3	3	3	3	1	3	4	3	2	2	3	3	5	2	1	2	2	2	1957	1	2	1	5	2	3	4	36	36005	10473	1	2	7	6	12	6	1.457605028	3	3
386416238	2	3	3	2	3	9	3	1	2	4	3	4	4	2	1	2	2	2	4	2	5	1	2	3	2	1960	1	3	2	6	4	8	7	6	6001	94501	3	2	7	4	11	6	2.550976115	2	3
386416290	1	3	2	5	3	5	8	3	2	4	1	3	2	3	3	2	2	3	2	4	2	2	3	2	3	1946	1	1	1	2	5	97	5	8	8027	81252	1	1	2	3	1	5	0.90499161	2	3
386416300	3	3	3	4	4	3	4	1	1	2	4	2	2	4	2	2	3	3	3	3	3	3	3	2	2	1991	2	4	3	6	8	97	3	34	34023	8901	1	2	7	2	11	7	1.715694199	1	3
386416316	2	2	1	5	5	2	5	3	2	2	3	2	4	4	2	2	3	3	3	5	2	2	2	1	2	1954	2	3	2	1	5	6	1	48	48355	78380	1	1	1	5	2	4	1.792693681	1	2
386416324	1	3	3	2	6	9	5	3	4	4	4	3	3	5	1	1	1	1	1	5	2	1	1	2	2	1970	2	1	2	1	1	3	8	6	6033	95451	1	1	1	3	11	6
386416329	2	3	3	3	3	1	8	1	2	1	1	1	5	5	1	2	2	5	2	5	1	1	2	1	1	1957	2	1	2	1	7	3	2	23	23029	4671	1	1	2	4	1	3	0.925902641	1	3
386416355	3	3	2	5	4	9	4	1	1	2	4	2	2	5	3	3	3	4	2	4	3	3	2	4	4	1967	2	3	4	5	6	1	2	6	6029	93306	2	2	7	5	2	1	2.536594779	3	3
386416393	3	1	1	1	1	3	1	1	1	1	2	1	3	3	2	2	2	4	3	3	1	3	2	2	2	1979	2	1	5	3	1	4	4	22	22055	70520	1	2	7	3	1	1	1.109869559	2	3
386416394	3	3	3	3	1	9	8	2	2	4	4	1	2	4	2	2	2	4	4	4	2	2	2	5	1	1972	2	1	1	1	7	97	7	18	18097	46259	1	1	2	4	1	2	0.837232851	2	3
386416405	2	2	2	4	2	3	4	2	4	4	3	2	4	3	2	3	2	4	2	4	2	2	3	3	2	1949	2	1	2	1	5	97	7	39	39113	45420	1	1	2	4	2	2
386416513	2	3	2	2	1	2	5	1	1	1	1	1	3	4	2	2	2	4	4	4	2	2	2	2	2	1961	2	3	2	6	1	4	3	1	1073	35071	1	1	1	2	7	6	1.512198065	3	3
386416979	1	2	1	2	4	9	2	1	1	1	2	2	5	5	2	1	1	3	4	5	1	2	2	1	2	1963	2	7	2	1	6	2	1	55	55105	53548	1	1	1	3	1	2	2.205259575	3	3
386417008	1	3	3	3	3	5	3	2	2	4	3	2	3	2	2	2	2	4	4	4	2	2	2	2	2	1965	2	1	2	1	1	9	6	46	46033	57735	1	1	2	5	1	2	0.837232851	1	3
386417024	3	3	2	1	1	1	3	2	4	4	3	1	4	4	2	2	3	4	2	4	2	2	2	3	3	1950	1	1	2	1	5	7	5	21	21203	40456	1	1	2	3	1	1	0.90499161	2	3
386417069	2	3	3	1	1	1	1	1	2	2	4	1	4	5	1	1	1	5	1	5	1	1	1	4	1	1966	2	2	1	5	1	3	1	29	29189	63136	1	1	1	5	11	1	1.012724198	3	3
386417610	3	3	3	4	4	4	4	1	1	2	3	3	1	3	3	3	3	3	4	5	3	3	3	5	5	1987	2	2	5	5	1	2	1	29	29095	64112	1	1	1	3	11	6	0.956005816	1	3
386417617	2	3	3	3	2	3	5	1	1	1	2	1	3	4	2	1	2	5	2	5	1	2	1	3	3	1948	2	1	2	1	7	4	2	39	39049	43068	1	1	1	2	11	6	0.770850322	3	3
386417818	3	2	1	1	1	2	1	2	2	3	3	1	4	5	2	1	2	3	2	4	1	3	2	2	2	1954	1	1	2	1	1	11	7	22	22109	70364	1	1	2	5	1	4	1.432371848	3	3
386417827	1	3	2	1	1	1	1	1	1	2	2	1	2	5	2	1	2	5	3	5	1	2	2	3	2	1966	2	2	2	1	1	6	1	29	29031	63701	1	1	1	3	1	5	0.814612536	2	3
386417846	2	3	3	2	2	5	4	2	2	4	3	2	3	3	2	2	2	3	4	4	2	2	3	2	2	1951	1	2	2	1	5	3	4	18	18089	46320	1	1	2	4	1	2	1.940052858	3	3
386418212	1	2	3	5	2	4	9	1	3	2	3	3	2	3	3	2	2	4	2	4	3	2	3	3	4	1961	1	1	2	5	6	2	3	24	24025	21040	1	1	1	3	11	6	1.120528685	3	3
386418275	2	3	3	5	3	5	4	3	2	3	4	3	3	3	3	3	3	3	3	3	3	3	3	3	3	1957	1	1	2	1	1	8	7	48	48113	75180	1	1	2	3	11	3	1.432371848	2	3
386418914	2	3	3	4	5	5	8	3	3	3	3	2	2	2	2	2	2	4	2	4	2	2	3	2	2	1940	1	1	2	1	5	3	6	55	55111	53556	1	1	2	4	1	2	0.933612465	1	3
386419099	3	3	3	5	5	9	5	1	1	1	2	2	3	2	3	2	2	4	4	2	2	2	4	2	3	1983	1	1	5	5	1	4	3	41	41051	97212	3	2	7	1	11	6	1.294903928	1	3
386419109	1	3	3	1	1	4	2	1	1	4	4	1	5	5	2	2	4	4	5	5	2	2	2	2	2	1981	2	2	4	5	1	6	4	13	13175	31027	1	1	1	4	1	3	0.604838473	1	3
386419321	3	3	3	2	2	2	2	1	2	1	2	1	1	4	1	2	2	4	1	2	1	1	2	1	2	1967	2	3	3	3	1	8	2	6	6007	95966	1	2	7	3	2	4	2.536594779	3	1
386419430	2	2	1	2	2	2	1	1	1	1	1	1	4	5	3	1	1	4	2	4	2	2	1	1	2	1988	1	1	5	1	1	10	7	12	12086	33016	1	1	1	2	2	4
386419471	1	2	3	5	5	4	6	1	1	1	2	3	3	3	2	2	3	3	2	3	2	3	3	3	3	1941	1	1	2	4	5	4	3	42	42133	17331	1	1	1	3	2	2	0.759312188	1	3
386419473	2	2	2	2	2	2	2	1	1	2	2	3	2	2	2	2	2	2	2	3	2	3	2	3	2	1988	1	3	5	1	1	11	4	6	6037	90034	1	2	7	2	11	4
386419513	3	3	3	5	5	5	5	2	4	3	4	3	3	3	3	3	3	3	3	3	3	3	3	3	3	1979	2	4	4	5	2	97	4	36	36081	11355	2	2	7	6	10	6	0.47658147	2	3
386419527	1	2	2	1	1	2	4	1	2	3	2	2	4	2	1	2	2	3	4	3	2	2	3	3	2	1949	1	1	2	5	6	3	5	34	34003	7071	1	1	2	4	1	5
386419546	3	2	2	2	2	2	3	1	1	1	2	2	4	4	3	2	1	4	4	4	2	2	3	2	2	1982	1	1	5	1	1	6	3	18	18095	46012	1	1	1	2	9	5
386419548	1	3	3	3	1	3	7	1	2	2	2	1	4	4	2	2	2	4	4	4	2	2	2	2	2	1958	2	1	2	1	5	9	3	20	20015	67042	1	1	1	3	11	6	0.724323415	3	3
386419734	2	3	2	5	5	8	3	1	1	1	2	3	5	5	1	2	1	4	4	4	2	2	3	2	1	1957	1	1	2	6	6	1	4	30	30015	59520	1	1	4	3	9	6	0.874564522	2	3
386419988	3	3	2	4	3	5	9	1	1	1	2	2	4	4	1	2	1	4	3	5	2	2	1	1	1	1991	2	1	5	5	1	9	1	36	36047	11213	1	1	1	1	2	4	1.588777408	1	3
386420250	3	3	3	4	3	9	9	1	1	2	4	1	5	5	2	1	3	5	3	5	2	2	1	4	4	1972	2	3	3	3	1	3	1	32	32031	89436	1	1	1	3	1	6	2.371338226	2	3
386420407	1	3	3	9	9	9	9	2	4	4	4	5	1	1	5	5	5	1	1	2	5	4	2	5	4	1962	2	3	1	4	2	1	7	6	6071	92329	1	1	2	4	11	6	1.953545209	1	3
386420441	2	3	3	5	5	7	7	3	3	2	2	3	3	3	3	4	3	3	3	3	4	4	3	4	3	1990	2	8	3	1	8	1	1	34	34013	7105	3	2	7	3	6	1
386420443	1	3	3	8	2	5	2	2	2	4	4	2	4	3	2	2	2	4	3	3	2	2	4	3	3	1976	2	1	5	1	1	9	4	24	24001	21502	1	1	2	4	2	1	1.283331044	3	2
386420458	2	3	3	1	1	1	1	1	1	2	3	2	4	3	2	2	2	3	4	4	2	2	2	3	3	1959	1	1	2	1	1	7	1	27	27067	56201	1	1	1	2	1	6
386420464	3	1	1	2	2	3	3	1	1	2	4	3	3	3	2	2	2	2	3	2	3	2	3	4	3	1960	1	1	1	5	6	1	3	12	12103	33760	2	2	7	2	10	6	1.191523163	2	3
386420474	2	2	2	2	2	2	3	1	1	1	1	1	2	4	2	2	3	4	4	4	2	2	2	3	2	1981	1	1	5	1	1	9	1	36	34025	7751	1	1	1	1	12	4	0.932486746	2	3
386420478	3	3	2	4	4	6	6	1	1	2	2	1	5	5	1	1	1	5	5	5	1	1	1	1	1	1976	2	1	3	1	2	3	2	5	5143	72764	1	1	1	2	10	5	0.694035824	1	3
386420482	1	3	3	9	5	5	7	1	1	1	2	2	3	3	2	2	3	3	3	4	2	2	2	3	2	1974	2	1	4	1	1	13	7	6	6059	92606	1	1	1	3	2	3	0.694035824	3	3
386420483	2	3	3	5	4	6	4	1	1	2	3	2	3	3	2	2	3	4	3	4	2	2	2	3	2	1946	2	1	2	3	5	2	1	19	19153	50021	1	1	1	2	2	4	0.741452836	1	3
386420490	3	3	3	2	2	2	6	2	2	3	3	2	2	2	2	2	2	4	4	4	2	2	2	2	2	1947	1	1	2	1	5	5	6	21	21157	42025	1	1	2	4	1	2	0.90499161	3	3
386420515	1	2	2	1	2	3	3	1	2	2	2	1	3	3	3	3	3	3	3	3	3	3	3	3	3	1983	2	1	5	5	1	6	4	34	34029	8731	1	1	3	4	2	3
386420531	3	1	1	1	1	2	2	1	1	1	2	1	5	5	1	1	1	3	3	4	2	3	2	3	2	1992	1	4	5	5	1	7	1	6	6059	92843	1	1	1	1	7	3	4.299926386	3	3
386420538	1	1	1	2	2	9	4	3	3	1	4	2	2	4	3	3	5	3	3	3	2	2	1	3	3	1985	2	2	3	1	8	2	1	48	48201	77022	1	1	1	3	2	4	0.604838473	1	3
386420707	2	2	2	3	2	1	1	1	2	2	2	2	2	2	2	2	2	2	2	1	2	2	3	4	4	1987	1	1	5	1	1	10	1	6	6037	90010	1	1	1	2	10	5
386420895	2	3	3	4	2	2	6	1	1	3	3	1	4	2	2	3	3	4	2	4	2	2	2	3	3	1963	1	1	2	1	1	8	3	42	42045	19036	1	1	1	2	2	2	0.892060144	3	3
386421084	3	2	2	1	1	4	2	1	1	1	1	1	4	3	1	2	5	4	4	5	1	1	1	3	2	1977	2	1	4	1	1	5	1	48	48029	78218	1	1	1	2	11	5	0.694035824	3	3
386421118	1	3	2	2	2	2	2	1	2	2	4	2	4	4	2	2	2	4	3	4	2	2	2	4	3	1956	2	1	2	1	7	3	7	18	18071	47274	1	1	2	2	1	1
386421170	1	3	3	5	4	7	7	1	1	1	1	2	5	3	2	2	3	4	4	4	1	2	1	2	1	1985	2	1	5	5	6	4	1	41	41039	97439	1	1	1	1	12	6	0.883885728	1	3
386421182	3	3	3	2	4	5	5	3	2	3	4	2	3	4	2	2	2	4	3	4	2	2	2	3	3	1948	2	2	2	4	6	1	1	36	36005	10452	1	1	1	2	1	2	1.041534202	2	3
386421205	1	3	3	2	2	3	2	2	4	4	1	5	1	1	2	2	2	2	2	2	2	4	4	4	4	1943	1	1	1	1	5	6	7	12	12071	33908	1	1	2	5	1	5	1.206683203	3	3
386421208	3	3	3	3	2	4	5	2	2	3	3	3	4	3	2	1	2	3	4	4	2	2	2	3	3	1961	2	1	2	5	2	3	4	42	42133	17403	1	1	2	4	1	5	0.837232851	2	3
386421211	2	2	2	1	1	1	1	1	1	1	2	3	3	4	3	3	3	3	3	4	3	3	3	3	3	1959	2	3	2	5	4	97	6	12	12097	34746	1	2	7	3	12	2	1.617581867	1	3
386421248	2	3	1	4	2	4	2	1	2	1	1	1	4	5	1	1	4	4	1	5	1	1	3	3	5	1959	2	2	2	5	7	4	2	36	36081	11413	1	1	1	2	1	1
386421250	3	1	1	1	1	3	4	1	1	1	1	1	4	4	1	2	2	4	4	4	1	1	2	2	3	1954	2	1	2	4	5	2	3	22	22103	70460	1	1	1	2	12	5
386421255	1	2	2	2	2	2	2	3	2	3	3	2	3	4	2	2	3	4	3	4	2	2	2	4	3	1946	2	1	2	4	5	9	6	12	12115	34286	1	1	2	3	2	4
386421263	2	2	2	3	2	6	6	1	1	2	3	1	5	2	1	2	2	3	4	4	4	1	4	3	2	1988	1	1	5	1	1	8	4	36	36061	10001	1	1	7	3	10	4
386421265	1	2	2	2	2	3	3	1	1	2	2	1	2	4	2	2	2	3	4	2	2	1	2	4	2	1941	1	2	2	4	5	3	1	45	45089	29556	1	1	1	2	1	2	2.517625041	1	3
386421275	3	3	3	5	4	9	8	1	1	2	4	1	5	1	1	2	1	3	5	5	2	1	1	1	1	1987	2	2	3	5	1	4	2	48	48201	77338	1	1	4	6	1	3	0.472072047	2	3
386421277	3	3	2	2	2	3	2	2	4	4	2	3	3	3	2	2	2	3	2	3	3	3	2	3	3	1940	1	1	2	1	5	7	6	53	53033	98023	1	1	2	4	11	6	0.90499161	3	3
386421280	2	3	3	8	4	9	8	1	1	3	3	2	2	3	1	2	2	2	3	3	2	2	2	2	2	1950	1	1	2	1	5	2	3	8	8031	80204	1	1	1	4	1	6
386421292	3	3	2	4	3	6	8	1	1	2	3	1	5	5	2	1	5	4	3	5	1	1	2	5	1	1964	1	1	2	6	6	5	1	42	42003	15120	1	2	7	3	2	6	0.948579308	2	2
386421905	1	3	2	4	3	3	4	1	1	2	2	2	4	4	2	2	2	4	4	4	2	2	2	2	2	1993	2	1	5	5	1	6	6	56	56037	82901	1	1	5	3	1	1	1.483908	2	3
386422234	2	2	2	3	3	3	9	2	2	4	4	3	1	1	2	4	5	1	1	4	4	4	2	5	5	1967	1	3	3	5	5	2	7	48	48201	77069	1	1	2	5	10	6	0.545063501	2	3
386422274	3	3	3	2	1	4	6	2	4	4	3	2	5	1	2	1	2	1	4	5	2	2	2	3	3	1981	2	1	5	1	1	4	6	5	5007	72756	1	1	2	4	1	1	1.334213182	1	3
386422276	1	3	2	1	1	1	5	1	1	2	2	1	3	2	2	1	2	4	2	4	2	2	4	2	3	1970	2	1	2	1	9	97	3	51	51019	24551	1	1	1	2	10	6	0.855320404	2	3
386422278	2	3	3	4	4	4	4	1	1	2	2	4	3	2	3	4	3	3	3	2	3	2	4	4	3	1954	1	1	2	1	1	9	4	17	17015	61014	1	1	1	3	11	3
386422286	1	3	3	2	1	2	2	1	1	1	2	2	5	4	1	1	1	5	4	5	2	1	3	1	2	1974	2	1	5	1	1	7	1	39	39095	43609	1	1	1	2	9	6	0.883885728	2	3
386422288	1	3	3	1	1	2	1	1	2	2	2	2	2	2	4	1	2	2	1	3	2	1	2	2	1	1981	2	4	5	1	4	8	1	33	33011	3103	2	1	6	2	2	2	0.313464509	3	3
386422289	3	2	2	2	2	1	2	1	2	2	2	2	2	2	3	2	4	2	3	2	4	2	2	4	4	1985	1	1	5	1	1	9	1	6			1	1	4	2	2	2
386422294	2	1	1	2	2	1	1	2	4	4	3	2	4	2	1	1	1	3	1	5	1	1	3	3	1	1974	2	1	5	1	2	6	7	13	13039	31569	1	1	2	5	1	1
386422296	2	3	3	2	1	3	3	1	1	1	1	1	2	4	2	2	2	4	4	4	2	2	2	3	3	1989	2	1	5	5	1	3	2	18	18037	47542	1	1	1	3	2	5	1.976626559	1	3
386422304	3	1	1	2	4	4	1	3	3	2	4	3	3	3	2	2	3	4	2	5	3	3	3	2	3	1966	1	3	2	4	1	11	4	48	48469	77904	1	2	7	5	9	6	2.550976115	2	3
386422309	1	2	2	4	3	3	5	1	2	2	3	2	4	4	3	2	3	4	3	3	2	2	2	2	2	1954	1	1	2	1	4	3	2	34	34017	7029	1	1	2	4	2	4
386422319	2	3	3	2	2	3	2	1	1	1	2	1	4	1	2	1	2	4	2	5	1	2	1	2	2	1976	2	1	4	1	1	7	5	20	20107	66056	1	1	2	5	12	4	0.781096885	3	3
386422322	3	3	3	2	2	2	2	2	2	4	4	1	4	1	4	1	1	4	2	4	2	1	1	4	2	1972	1	2	5	1	1	12	7	6	6037	90502	1	2	7	5	1	2	0.980003845	2	3
386422337	3	3	3	2	2	2	2	1	1	1	2	2	2	2	2	1	1	1	1	1	2	1	1	2	2	1958	2	2	1	5	6	3	4	6	6081	94303	1	1	1	3	7	5	1.259948396	1	1
386422341	2	3	3	1	2	2	5	2	4	4	3	3	3	2	2	2	2	3	2	3	3	2	3	3	3	1954	2	1	2	1	1	97	7	29	29095	64057	1	1	6	5	12	2
386422379	1	3	3	1	1	1	1	3	2	1	3	3	1	5	4	3	3	3	2	2	3	3	3	3	3	1955	2	2	2	4	6	2	2	48	48029	78227	1	1	1	2	1	4
386422410	1	3	3	9	5	1	9	1	1	1	1	3	2	4	2	2	2	4	4	4	2	1	2	2	2	1948	2	1	2	1	1	6	1	6	6055	94503	1	1	1	3	11	5	0.81513759	3	3
386422521	3	3	3	9	8	8	9	2	4	4	3	1	3	3	3	2	2	4	2	4	2	2	2	3	2	1950	2	1	2	1	5	5	7	31	31055	68107	1	1	2	5	2	1
386422726	2	3	3	9	9	9	9	3	4	4	4	5	5	5	5	5	5	8	5	8	8	5	5	5	5	1979	2	1	3	3	1	97	8	6	6073	92083	3	2	7	6	1	3	0.767269484	3	3
386422743	3	3	3	3	3	4	4	1	1	2	2	2	5	4	2	2	2	4	4	4	2	2	2	2	2	1958	2	1	2	3	2	1	2	5	5149	72842	2	2	7	3	11	5
386422867	1	3	3	8	8	7	9	2	4	4	3	2	4	4	3	2	3	2	2	5	2	2	2	4	3	1964	1	1	2	3	2	2	7	17	17179	61610	1	1	2	5	1	6	1.140320506	3	3
386422881	3	3	3	1	1	1	1	1	1	1	2	1	2	4	1	1	2	4	4	4	1	1	2	2	1	1980	2	4	4	1	7	6	8	21	21077	41095	2	2	7	6	12	4	0.592484851	1	3
386422882	2	2	1	2	2	2	2	2	4	4	4	1	4	5	1	1	1	5	4	5	1	2	2	2	2	1964	1	2	2	1	1	8	7	37	37147	27834	1	2	7	5	1	1	1.457605028	1	3
386422885	1	2	2	2	2	9	2	1	2	3	4	4	2	1	2	3	2	2	4	4	2	2	4	4	3	1956	2	1	2	3	1	5	7	24	24033	20744	2	2	7	4	5	6
386422903	2	3	2	5	5	7	3	1	3	3	3	3	5	2	2	2	2	2	5	4	3	1	3	3	2	1980	1	1	5	3	1	7	4	55	55079	53222	1	1	3	3	11	6	0.7741838	3	3
386422916	1	2	1	2	2	4	1	2	2	4	3	1	3	2	2	1	3	3	2	5	2	2	3	4	3	1978	1	4	5	1	1	97	5	4	4013	85338	1	1	2	5	1	1	1.436323711	3	3
386422966	2	3	3	1	1	5	2	1	1	1	3	2	3	3	2	2	2	5	3	5	3	2	4	3	2	1984	2	4	5	1	4	97	4	36	36055	14623	1	2	7	3	2	2	0.444002625	3	3
386422992	1	3	3	8	8	8	8	1	1	3	2	2	2	2	3	2	4	2	2	4	2	4	2	4	4	1951	1	1	2	5	5	3	4	36	36019	12901	2	2	7	6	11	6	0.683759815	3	3
386423507	2	3	3	5	5	5	5	2	4	4	4	5	5	5	3	3	3	3	3	3	3	3	3	3	3	1982	2	6	4	5	2	4	8	41	41051	97030	3	2	7	6	11	6	0.50396226	1	3
386423589	2	2	2	7	4	4	5	3	4	4	4	3	4	3	2	1	3	3	3	4	2	2	2	3	2	1963	1	1	1	3	6	97	7	1	1073	35023	1	1	2	4	1	1	1.432371848	3	3
386423925	1	3	3	3	2	3	4	1	1	1	3	3	3	3	3	2	3	4	2	4	2	3	3	3	4	1983	1	1	5	1	1	8	3	18	18003	46808	1	1	1	2	1	2	1.031244701	3	3
386424240	3	3	3	3	1	3	2	1	1	2	3	5	3	5	2	2	2	1	2	5	2	2	2	1	1	1985	2	2	5	1	7	6	4	6	6071	92354	2	2	7	6	1	2
386424446	3	3	3	8	2	2	2	3	2	3	4	4	4	4	3	2	2	2	2	4	2	2	2	4	2	1961	2	1	1	5	4	3	7	29	29095	64057	1	1	2	4	1	5	0.925902641	3	2
386424512	2	3	3	5	6	9	5	2	4	4	4	4	3	3	3	3	3	3	2	4	3	3	3	4	3	1954	2	1	1	4	5	1	7	39	39049	43224	1	1	2	5	11	5
386424559	1	3	3	1	1	2	6	1	1	3	3	1	3	3	3	2	2	3	3	3	3	3	2	2	2	1932	2	1	1	4	5	3	1	26	26147	48040	1	1	1	3	2	2	0.958319127	3	3
386424564	1	3	2	3	3	4	5	2	2	4	4	2	2	2	1	2	3	3	2	4	2	2	2	3	3	1941	2	1	2	4	5	1	7	13	13103	31326	1	1	2	5	1	6	1.225019366	3	3
386424734	2	3	3	1	3	3	5	2	4	4	1	1	4	4	2	1	2	4	2	4	1	2	3	2	2	1933	1	1	2	1	5	3	7	6	6007	95969	1	1	2	5	1	5	0.90499161	3	3
386425232	1	2	2	1	1	2	1	1	1	1	2	1	4	1	2	2	2	2	3	4	2	1	1	2	2	1966	2	3	1	3	4	1	4	48	48061	78552	2	2	7	4	12	5	4.116736699	1	3
386425367	2	3	3	1	2	2	2	2	2	3	2	2	4	4	2	2	2	4	4	4	2	2	3	3	2	1963	2	1	2	1	7	4	7	37	37159	28081	1	1	2	4	1	3	1.051659389	2	3
386425369	3	3	2	2	2	3	3	1	1	1	1	2	3	4	3	2	3	4	3	4	2	2	2	3	3	1978	2	1	3	6	8	12	1	41	41051	97209	1	1	1	1	11	6	0.721553297	1	3
386425495	2	1	1	1	1	4	1	1	2	2	3	1	3	5	2	2	2	5	1	5	1	2	2	2	2	1958	1	1	1	1	5	1	4	22	22081	71019	1	1	2	3	1	5	1.574719361	1	3
386425902	1	2	2	3	2	3	5	3	1	3	4	2	3	4	2	3	2	3	2	4	2	2	1	3	2	1962	2	1	2	6	1	97	4	1	1069	36320	3	2	7	6	12	2	0.87482627	2	3
386425958	1	3	3	9	1	9	8	1	1	1	1	1	5	1	3	1	3	5	3	5	3	3	3	3	3	1957	2	1	2	1	1	97	1	41	41005	97068	1	1	1	2	9	6	0.82270153	3	3
386425972	2	3	3	1	1	1	1	1	1	1	1	1	1	2	1	1	2	1	1	1	2	1	1	2	2	1987	2	4	5	1	4	1	4	22	22057	70345	2	1	2	1	2	2	0.590279753	3	3
386425977	3	2	2	4	3	5	8	1	1	2	3	5	4	2	2	2	2	2	3	4	4	3	5	3	2	1937	2	1	2	1	5	6	6	12	12103	34689	1	1	1	3	1	6	1.192262068	2	3
386426030	1	3	3	1	1	1	9	2	4	4	4	1	3	1	2	1	2	5	3	5	1	1	1	2	2	1939	2	1	2	4	5	2	7	4	4013	85120	1	1	2	5	1	1	1.225019366	2	3
386426293	3	3	3	6	3	3	7	1	1	3	4	2	4	4	2	2	2	4	5	4	2	2	2	2	2	1991	2	1	5	1	1	9	4	39	39049	43016	1	1	3	3	1	4
386426447	2	2	2	2	2	5	5	3	4	4	3	3	3	3	3	3	3	3	3	3	3	3	3	3	3	1987	2	1	5	1	4	97	4	25	25025	2152	2	2	7	6	6	1	0.849877967	1	3
386426449	1	3	3	5	3	6	4	1	3	2	2	2	2	4	2	2	2	4	2	4	1	3	2	3	3	1955	1	1	2	3	1	4	2	36	36081	11367	1	1	4	2	5	5	0.66969412	1	3
386426455	2	3	3	2	3	5	4	2	4	4	3	2	3	3	2	2	2	2	2	4	2	2	1	2	2	1954	1	1	2	3	5	4	7	54	54081	25801	1	1	2	4	1	5
386426463	3	3	1	3	3	2	4	1	1	2	3	2	4	4	2	2	2	4	3	4	3	2	4	3	2	1981	1	1	5	1	1	9	5	26	26125	48331	1	1	1	3	1	2	1.031244701	1	3
386426469	3	2	2	2	2	1	2	1	1	1	1	3	2	2	2	1	2	1	4	4	2	1	2	2	1	1986	1	1	5	1	1	8	1	6	6037	90003	1	1	3	1	10	5
386426481	1	3	3	3	2	3	4	1	1	1	3	2	4	2	2	2	2	4	4	5	3	2	4	2	4	1987	1	1	5	5	4	8	3	25	25025	2129	1	1	1	1	9	6	0.932486746	1	3
386426495	3	3	3	7	6	6	4	2	2	3	4	2	4	3	3	3	3	3	4	3	3	3	3	4	4	1975	2	7	5	1	1	11	4	53	53061	98012	1	1	3	6	1	2
386426504	2	2	2	5	5	6	6	1	1	2	3	4	2	2	3	2	3	3	2	4	4	3	2	4	3	1985	2	1	5	5	1	10	2	42	42017	18944	1	1	1	2	11	6	0.799239721	3	3
386426511	1	3	3	1	1	1	5	3	2	4	4	1	3	5	1	1	1	5	5	5	1	1	1	1	1	1957	1	1	2	5	1	97	7	51	51059	22003	1	1	2	5	1	2	1.432371848	2	3
386426530	2	3	3	5	5	6	4	2	4	3	4	2	3	3	2	1	3	4	2	4	4	2	1	3	2	1978	2	1	4	3	2	3	7	9	9005	6779	1	1	2	4	2	6	0.706294531	3	3
386426565	3	2	1	2	2	3	2	2	4	3	3	3	4	3	2	1	2	3	3	4	2	2	3	3	2	1975	1	1	5	1	1	12	6	34	34025	7728	1	2	7	3	2	4	1.096582323	2	3
386426569	3	3	3	4	3	5	5	3	2	3	3	2	4	3	2	1	2	3	4	4	2	2	4	3	3	1987	2	1	3	1	1	5	4	17	17133	62298	1	2	7	3	11	6	0.587533394	2	3
386426571	1	3	3	2	1	3	3	2	4	4	4	2	5	5	1	1	2	4	4	4	3	2	3	2	2	1980	2	6	5	1	1	11	4	4	4013	85283	1	1	2	5	3	2	0.590279753	1	3
386426573	2	3	2	2	2	2	3	1	1	1	2	1	2	1	2	1	2	4	4	5	1	2	1	2	2	1949	2	1	2	1	5	3	1	39	39039	43512	1	1	1	6	1	5
386426577	3	2	3	1	1	1	8	3	2	4	4	2	3	3	3	1	3	3	3	5	2	3	3	3	3	1948	1	1	1	1	5	6	7	42	42133	17313	1	1	2	5	1	2
386427010	1	3	3	7	4	4	9	1	2	3	3	3	3	2	3	2	3	3	2	2	3	2	2	4	3	1941	2	1	2	4	5	2	6	20	20103	66048	1	1	2	4	1	6	1.041990403	3	3
386427110	2	3	2	5	5	5	5	1	2	2	3	2	3	3	3	2	2	3	3	3	2	3	2	3	2	1965	2	1	2	1	1	7	8	53	53061	98204	1	1	6	6	1	4	0.543769538	3	3
386427126	3	3	3	3	3	6	5	1	2	2	3	3	3	2	2	3	2	3	2	3	2	2	2	3	2	1945	2	1	2	3	5	2	1	10	10003	19720	1	1	1	4	1	5	0.958319127	3	3
386427127	1	3	3	3	3	5	5	3	1	3	3	3	3	4	2	1	2	3	2	5	1	2	2	2	2	1982	2	4	5	1	7	8	6	17	17097	60042	1	1	2	3	12	2	0.533751152	3	3
386427130	2	3	2	2	2	1	2	2	4	4	2	1	5	1	1	1	1	5	4	1	1	1	2	2	1	1986	1	4	5	1	4	9	2	6	6037	90039	1	1	2	2	1	3	1.493271778	2	3
386427139	1	3	3	1	3	4	1	1	1	1	2	1	2	3	1	1	1	4	2	4	1	1	2	1	1	1969	2	1	2	3	6	2	1	42	42087	17044	1	1	1	1	1	4	0.654958017	2	2
386427145	3	3	3	4	3	4	6	2	2	3	4	2	4	4	2	2	2	4	4	4	2	2	3	2	2	1952	2	1	1	4	5	2	1	48	48363	76067	2	2	7	2	1	6	0.764259689	1	3
386427152	2	1	1	4	3	3	6	1	1	1	2	3	5	4	2	2	4	4	5	4	2	2	3	4	3	1993	1	1	5	5	8	97	6	51	51003	22903	1	1	1	4	4	4	2.33596301	1	2
386427180	2	2	1	2	2	6	2	1	1	2	3	1	4	5	2	1	1	5	3	5	1	2	2	1	1	1963	2	1	2	1	2	10	4	45	45079	29063	1	1	5	3	2	1	0.617624699	2	2
386427184	3	3	3	4	3	6	7	1	1	3	3	4	1	2	2	2	4	2	3	4	3	2	3	4	4	1988	1	1	5	5	4	4	6	34	34001	8234	1	1	2	4	1	6	1.191997833	3	3
386427195	3	3	3	1	1	1	5	1	1	1	1	1	3	5	1	1	3	5	3	4	3	3	3	2	4	1988	1	1	5	5	1	5	4	24	24031	20817	1	1	4	1	4	5	0.879333988	2	3
386427212	2	3	3	2	1	2	8	1	1	2	3	2	4	4	2	2	2	5	2	4	2	1	3	2	2	1938	2	1	2	3	5	97	3	26	26021	49098	1	1	1	3	1	4	0.81513759	2	3
386427214	3	2	2	2	3	8	8	1	3	2	3	1	4	4	2	2	2	4	4	4	1	2	2	4	2	1946	1	1	2	3	5	97	4	6	6073	92115	1	1	2	2	1	6
386427237	2	3	2	9	2	2	4	2	2	4	3	2	4	2	2	2	2	3	2	4	2	2	3	2	2	1956	2	1	2	1	2	6	5	41	41039	97463	1	1	2	5	1	2
386427246	3	3	3	7	4	3	9	1	1	2	2	2	4	4	2	2	2	4	4	4	2	2	2	3	2	1939	2	1	2	4	5	5	2	46	46099	57110	1	1	1	3	1	2	0.81513759	1	3
386427262	1	3	3	3	3	5	3	1	1	2	2	2	4	2	2	1	3	4	3	4	2	2	2	3	2	1978	2	1	4	1	1	6	3	32	32003	89122	1	1	3	2	11	6	0.541689933	3	3
386427267	1	3	3	5	5	9	9	3	1	3	3	3	3	2	3	3	3	3	2	2	3	3	3	3	3	1977	1	1	3	1	6	2	4	29	29189	63134	1	1	2	6	12	5	0.652661	3	3
386427268	2	3	3	4	2	6	7	1	1	2	3	2	4	5	2	2	2	4	4	4	2	2	2	3	2	1994	2	3	4	5	1	8	8	6	6065	92584	2	2	7	2	11	6	1.949672353	3	3
386427870	1	3	3	5	5	5	5	2	3	3	4	3	2	3	2	2	2	4	3	4	3	2	2	4	3	1937	1	1	2	4	5	8	5	47	47125	37043	1	1	2	4	11	6	1.206683203	2	3
386427874	3	3	3	5	5	5	6	3	2	4	3	2	3	3	2	3	3	4	4	3	2	2	3	3	3	1974	2	7	3	1	2	9	5	6	6095	95620	2	2	7	4	2	1	0.592484851	1	3
386427879	2	3	3	2	2	2	3	1	1	3	2	2	4	3	2	2	2	4	4	4	2	2	3	2	2	1940	1	1	2	1	5	5	2	36	36011	13156	1	1	1	2	1	6	0.759312188	1	3
386427881	3	1	2	2	2	2	3	1	1	2	3	1	3	5	1	1	2	4	4	5	2	2	2	2	2	1974	1	1	5	3	1	5	1	39	39013	43935	1	1	1	1	9	6	1.031244701	2	3
386427900	3	3	3	9	9	9	9	2	4	4	4	1	5	4	1	3	5	2	3	4	3	2	1	5	5	1944	1	1	1	1	5	4	7	55	55073	54401	1	1	2	5	11	1	0.933612465	3	3
386427912	1	3	3	1	1	5	1	3	3	3	4	1	3	3	2	1	2	3	3	3	3	3	2	2	2	1985	2	1	5	5	6	4	4	50	50023	5641	2	2	7	6	11	5	0.849877967	3	3
386427933	1	3	2	3	3	4	4	1	2	2	3	3	2	2	3	2	2	3	4	4	2	3	1	4	3	1987	2	1	5	1	1	12	2	48	48085	75082	1	2	7	3	1	4	0.939886977	3	3
386427941	2	3	3	2	2	3	4	1	2	2	2	2	3	3	2	2	2	4	2	4	2	2	2	3	3	1944	1	1	1	3	1	8	5	8	8005	80014	1	1	2	5	1	4	0.90499161	3	3
386427946	2	2	1	1	1	5	2	1	1	1	2	2	4	2	1	2	1	4	4	3	2	1	4	2	2	1974	2	3	3	1	1	11	2	15	15003	96744	1	1	1	2	2	5	1.091939149	1	3
386427947	1	2	2	5	5	5	5	1	1	2	2	2	3	3	3	2	2	3	2	4	3	3	3	4	3	1961	2	1	2	1	6	9	1	41	41007	97103	1	1	1	1	9	6	0.855320404	2	3
386427953	3	2	2	2	2	2	5	1	1	1	1	2	2	2	2	1	2	4	2	3	2	3	2	3	3	1955	2	1	1	1	5	4	1	4	4013	85382	1	1	1	2	2	5
386428553	1	2	2	8	2	3	7	2	2	4	4	2	4	3	2	3	2	3	2	3	3	2	2	3	2	1953	1	1	2	1	9	9	7	37	37179	28110	1	1	2	5	1	4	0.90499161	2	2
386428570	3	3	3	5	5	5	5	2	2	3	4	2	2	2	3	2	3	4	2	4	2	3	2	3	3	1940	1	1	2	1	5	6	7	4	4013	85041	1	1	2	5	1	5	0.90499161	1	3
386428834	2	1	1	2	1	5	2	2	2	4	4	1	2	2	2	1	4	4	3	3	2	2	1	3	2	1956	2	1	1	1	7	2	6	42	42011	19560	1	1	2	4	1	2
386428847	2	3	1	1	1	7	1	1	2	4	4	3	4	3	2	2	2	3	3	3	3	3	2	3	2	1962	2	1	2	1	6	97	8	34	34021	8619	1	1	1	6	11	4	0.654958017	3	3
386428851	3	3	2	1	1	5	1	2	4	4	4	3	5	3	2	2	2	3	3	4	2	2	4	2	2	1957	2	1	2	3	6	97	7	6	6065	92503	1	1	2	5	1	5	1.051659389	2	2
386428913	1	3	3	4	3	3	3	3	2	3	2	1	4	2	2	2	2	4	4	4	2	2	2	2	2	1978	2	1	3	5	1	6	3	37	37183	27609	1	1	4	3	9	6
386428914	1	3	3	3	1	4	6	1	3	2	3	2	5	3	2	2	2	4	4	4	2	2	2	4	3	1981	2	1	4	1	1	8	1	4	4013	85303	1	1	1	2	11	6
386428951	3	3	3	4	3	2	6	1	2	1	2	2	4	4	2	2	2	4	4	4	2	2	1	2	3	1967	2	1	2	1	2	4	4	26	26021	49120	2	2	7	6	11	5
386429577	2	3	3	5	5	5	5	2	2	3	4	3	2	3	2	3	3	3	3	3	3	2	3	3	3	1955	1	1	2	5	6	2	7	55	55115	54166	2	2	7	4	11	5	1.049041596	3	3
386429579	2	3	1	4	3	4	4	1	1	2	2	3	3	3	2	3	3	3	3	4	4	2	3	3	3	1983	2	1	4	5	4	1	1	48	48029	78227	1	1	1	2	12	5	0.721553297	3	3
386429961	3	3	2	5	4	9	4	3	1	2	3	2	2	2	3	4	4	3	3	4	3	5	4	4	4	1969	1	1	2	5	1	7	2	42	42027	16803	1	2	7	2	11	4	0.948579308	1	3
386430387	1	3	3	5	4	6	5	1	1	1	2	2	3	3	3	3	3	3	3	4	2	3	2	2	2	1955	1	1	2	1	9	8	4	4	4013	85251	1	1	6	1	7	6	0.874564522	1	3
386430842	3	2	3	3	2	4	4	1	2	3	3	2	3	2	1	2	2	4	2	4	3	2	2	2	2	1954	2	1	2	5	6	4	1	34	34029	8755	1	1	1	2	1	5
386432382	2	3	1	1	1	1	2	1	1	1	1	1	3	2	1	2	1	1	1	3	1	1	1	2	1	1984	2	2	3	5	1	3	3	47	47065	37407	1	2	7	3	1	2	0.643159841	1	2
386432396	3	2	2	1	1	1	1	1	2	1	1	1	5	5	1	1	1	5	4	5	1	1	3	3	1	1977	1	2	4	1	2	6	4	48	48157	77489	1	1	1	4	11	3	1.019307152	2	3
386432666	1	2	2	2	2	4	9	2	2	4	4	2	4	3	2	2	2	3	2	2	3	2	3	2	2	1956	1	1	1	3	6	97	4	17	17081	62816	1	1	2	4	11	6	1.261089751	1	3
386433009	2	3	2	5	5	9	6	1	1	1	2	2	3	2	2	2	2	4	4	4	2	2	3	4	3	1942	2	1	1	3	5	2	1	16	16001	83702	1	1	1	2	9	6	0.958319127	3	3
386433308	1	1	1	2	2	6	6	1	1	1	2	2	4	4	2	2	2	2	3	4	2	2	2	2	2	1964	2	1	2	5	1	97	1	36	36061	10002	1	1	1	2	2	6	0.654958017	3	3
386433408	3	3	3	1	1	1	6	1	1	1	2	1	4	2	2	2	2	5	2	5	1	2	1	2	3	1977	2	1	3	5	8	7	4	26	26145	48623	1	1	1	3	2	2
386433419	1	2	2	1	1	3	2	1	1	3	3	1	2	4	3	2	4	3	4	4	2	1	2	3	3	1940	1	1	2	1	5	97	4	47	47079	38242	1	1	1	3	1	2
386433420	2	3	3	2	2	3	2	3	1	4	4	2	4	3	2	3	3	3	4	4	3	2	3	4	3	1963	1	2	4	1	4	10	4	24	24003	21225	1	2	7	3	11	5
386433454	3	3	2	2	2	2	2	1	1	1	1	1	4	5	1	1	1	3	4	5	1	1	1	2	2	1959	1	1	1	5	6	3	1	4	4013	85015	1	1	1	1	11	6	1.164955955	1	3
386433462	1	3	3	1	1	1	7	1	1	1	2	1	4	5	2	1	1	5	5	5	1	1	2	2	2	1977	2	1	3	1	7	7	2	29	29049	64477	2	2	7	1	9	6
386433500	2	3	3	3	3	3	3	1	1	3	3	1	4	4	2	1	2	3	2	5	1	2	1	2	2	1940	2	1	2	3	5	6	5	8	8041	80926	1	1	2	5	2	2	1.225019366	3	3
386433900	3	3	2	2	1	6	6	1	1	2	2	1	4	5	1	1	2	5	4	5	1	1	1	2	2	1988	2	3	3	1	7	97	2	37	37151	27317	2	2	7	4	1	1	1.168035463	2	2
386434511	1	3	3	1	4	1	6	1	1	2	2	2	4	4	2	2	2	4	4	4	1	2	2	2	2	1958	2	1	2	5	1	5	2	53	53033	98102	1	1	1	3	1	6
386434516	2	3	3	3	3	2	5	2	4	4	2	2	4	4	2	2	3	4	4	4	2	2	1	2	2	1954	1	1	2	3	5	1	4	53	53033	98006	1	1	2	3	12	6
386434535	1	3	3	3	2	8	9	1	2	3	3	2	3	4	3	2	3	4	2	4	3	3	4	4	4	1942	2	1	2	1	5	4	6	20	20173	67204	1	1	2	5	1	6	0.94779918	1	3
386434540	2	1	1	1	1	1	1	1	1	1	2	2	3	2	3	1	1	1	4	5	1	1	2	1	2	1980	2	1	3	1	1	7	6	47	47149	37130	1	1	2	3	1	5	0.887186012	3	3
386434569	3	3	3	9	4	9	4	2	2	4	3	5	3	2	3	3	3	1	1	3	5	4	5	5	5	1959	1	3	4	3	1	97	5	8	8069	80525	1	1	2	5	3	3	0.545063501	1	3
386434580	3	3	3	2	2	3	4	1	1	1	2	2	4	5	2	2	2	5	3	5	2	2	2	2	2	1974	1	1	3	5	8	6	1	39	39041	43035	1	2	7	1	2	6	0.641107242	1	3
386434584	2	3	3	2	2	2	5	3	3	3	4	1	3	3	3	3	3	3	3	3	3	3	3	3	3	1958	2	1	2	1	4	7	4	40	40119	74059	1	1	2	3	1	7
386434586	1	3	3	4	3	8	8	1	1	2	2	3	2	5	2	2	2	3	3	4	3	2	2	4	5	1995	2	3	3	5	2	97	8	6	6073	92113	1	1	7	6	11	7	1.949672353	3	3
386434592	3	3	3	2	2	7	9	2	2	3	3	2	3	4	2	2	2	4	4	4	2	2	2	3	2	1951	1	1	1	3	5	9	7	41	41009	97051	1	1	2	4	1	2	1.026393828	2	3
386434595	2	3	3	5	5	5	5	2	2	3	4	3	2	3	2	3	2	3	2	3	3	2	3	4	4	1969	1	1	2	5	5	9	4	34	34007	8081	1	1	2	3	1	6	1.140320506	1	2
386434609	1	3	1	3	2	2	8	1	2	3	3	1	4	4	2	2	2	4	4	4	1	2	2	2	2	1939	2	1	2	1	5	7	6	41	41043	97333	1	1	2	4	1	2	1.225019366	2	3
386434612	2	3	3	1	1	1	2	1	2	2	2	2	3	2	2	2	2	4	3	4	2	2	2	3	3	1955	2	1	2	5	5	4	6	51	51087	23229	1	1	1	3	12	3	0.904460689	2	3
386435312	1	3	3	2	2	2	3	1	1	1	2	2	4	4	2	2	2	4	3	5	1	2	2	3	2	1959	2	1	2	3	1	3	1	55	55009	54302	1	1	1	2	1	4	0.724323415	3	3
386435592	1	2	3	5	3	5	3	1	1	1	2	2	3	4	2	2	2	4	3	3	2	2	2	3	3	1951	2	1	1	6	5	2	1	53	53061	98037	1	1	1	2	1	5	0.81513759	3	3
386435607	3	3	3	5	3	3	6	1	1	2	2	2	3	4	2	2	2	4	2	4	3	2	2	2	2	1945	1	1	2	1	5	5	2	48	48439	76116	1	1	1	3	1	1
386435612	2	1	1	1	1	1	1	1	2	2	2	2	4	5	2	2	2	5	4	5	2	2	2	2	2	1954	2	1	2	5	5	2	5	22	22051	70065	1	1	2	3	2	5
386435634	1	2	2	2	1	3	8	1	1	2	2	1	4	4	1	1	1	4	4	4	1	1	1	2	1	1947	2	1	2	3	5	4	1	34	34005	8054	1	1	1	3	2	6
386435645	3	3	3	4	2	9	9	1	1	1	2	1	5	5	1	1	1	5	5	5	1	1	2	1	1	1971	2	1	2	5	6	3	2	55	55085	54501	1	1	1	3	10	6	0.654958017	3	3
386435647	2	3	3	9	5	6	9	3	2	4	3	3	3	3	2	4	3	2	2	3	4	4	5	4	4	1943	1	1	2	1	5	9	6	32	32031	89704	1	1	2	5	1	5	1.026393828	3	3
386435666	3	3	3	3	2	2	7	2	2	3	3	2	3	3	2	2	2	3	2	3	2	2	2	3	2	1955	2	1	2	5	1	4	4	27	27053	55340	1	1	2	4	1	5	0.925902641	1	3
386435671	1	3	3	5	5	5	6	1	1	2	3	2	3	4	3	2	2	4	3	4	2	2	2	3	3	1960	2	1	2	1	1	7	2	47	47093	37918	1	1	1	3	1	2
386435691	2	3	3	2	1	1	8	1	1	1	2	1	4	5	2	1	2	5	2	5	1	2	2	3	3	1948	2	1	1	4	5	4	1	29	29163	63353	1	1	1	3	1	6	0.741452836	2	3
386435703	2	2	2	1	1	1	1	3	2	2	2	1	3	5	1	2	2	5	4	5	1	1	1	2	2	1957	2	3	2	3	2	10	2	48	48215	78539	1	1	2	3	2	2	0.767602967	3	3
386435933	1	3	3	8	5	9	9	1	1	3	4	2	4	3	1	2	4	2	3	4	2	2	2	4	3	1949	2	1	2	4	5	2	1	55	55133	53051	1	2	7	2	11	5
386436879	3	2	2	6	4	7	7	2	2	4	3	5	5	2	1	4	2	2	2	3	3	2	4	4	2	1970	1	5	2	1	6	3	7	5	5007	72712	1	1	2	5	1	6	1.414683599	3	3
386437002	3	3	3	9	3	2	8	2	4	4	4	3	3	3	2	2	3	2	2	4	3	2	3	4	3	1946	1	1	1	1	5	97	6	4	4025	86303	1	1	2	4	1	2
386437329	2	3	3	9	6	9	9	1	1	2	3	1	4	2	2	2	2	4	3	5	2	2	2	2	2	1950	2	4	2	3	5	3	1	6	6089	96002	1	1	1	1	1	6	2.799323982	3	3
386437550	1	1	1	3	3	3	2	2	4	3	4	1	4	4	2	1	2	4	3	4	1	1	1	3	2	1973	2	1	3	3	1	4	6	56	56037	82901	1	1	2	4	1	2	1.18484747	2	3
386438761	1	3	3	3	2	2	5	2	4	4	3	1	5	5	2	1	2	4	3	4	1	2	1	2	2	1949	2	1	2	1	5	7	7	29	29015	65326	1	1	2	5	1	5
386438898	3	3	3	5	3	3	8	1	1	1	2	2	3	2	2	2	2	4	3	4	2	2	1	3	3	1956	1	1	1	1	5	7	1	42	42129	15012	1	1	1	1	12	5
386439044	2	1	1	1	1	5	3	1	1	1	2	2	4	3	2	1	2	3	4	4	2	2	2	3	2	1993	1	1	4	5	6	6	1	12	12103	33773	1	1	1	1	9	6	3.557275555	3	3
386439345	1	3	2	1	1	2	2	1	1	1	2	1	4	3	2	1	3	4	4	5	2	2	1	4	3	1966	2	1	2	1	7	97	1	23	23019	4422	1	1	1	6	11	6	0.654958017	1	3
386439368	3	3	3	4	2	2	8	1	2	2	2	2	3	2	2	2	3	2	4	2	2	1	4	3	2	1972	2	2	2	3	6	1	1	6	6071	92377	1	1	1	1	1	2
386439391	2	3	3	5	6	8	5	2	4	4	3	3	4	4	3	2	4	4	2	3	2	4	3	4	3	1941	1	7	2	3	5	97	5	39	39151	44730	1	1	2	5	11	6	2.629949191	1	3
386439415	3	2	1	2	2	5	5	3	3	3	4	2	3	4	2	2	2	4	2	4	2	2	3	3	3	1955	2	1	2	2	2	9	2	34	34025	7731	1	1	2	3	2	5	0.925902641	2	3
386440033	2	3	2	2	2	4	3	2	2	3	2	3	4	3	2	2	2	3	1	4	2	2	3	3	4	1962	1	3	3	1	1	97	5	53	53033	98146	1	1	2	4	2	4	0.545063501	1	3
386440058	1	1	3	5	5	8	5	1	3	2	2	2	3	3	3	3	3	3	4	4	2	3	3	3	3	1956	1	3	4	3	6	4	4	4	4013	85007	3	2	7	6	11	6	1.148620932	2	3
386440445	1	2	2	2	2	5	2	2	4	4	4	2	4	4	2	1	2	4	4	4	2	1	2	2	2	1984	1	1	3	1	1	6	4	42	42077	18103	1	1	2	5	2	6	0.652661	3	3
386440526	3	3	3	5	5	5	5	1	1	2	4	3	3	3	2	3	3	3	3	3	3	2	3	3	3	1968	1	5	1	3	6	1	4	51	51173	24319	2	2	7	3	11	6	1.395093904	1	3
386440539	2	3	2	2	2	4	2	1	1	2	2	2	3	3	2	2	4	2	3	4	3	4	2	4	4	1962	2	1	2	3	1	7	8	42	42065	15851	2	2	7	6	2	4
386440561	3	3	3	2	1	1	2	1	2	2	3	2	4	4	1	1	2	4	4	4	2	1	1	2	2	1978	1	1	3	5	1	7	6	6	6071	92346	1	1	1	4	1	3	0.579915403	1	3
386440808	3	3	1	1	1	3	1	2	4	3	2	1	4	5	3	1	2	5	4	5	1	2	1	4	2	1978	2	1	3	1	2	6	6	26	26031	49799	1	1	2	4	1	2	0.781096885	2	3
386441146	2	3	2	1	5	1	5	1	1	1	2	2	3	4	2	2	2	4	4	4	2	2	2	2	2	1945	2	1	2	1	5	97	1	6	6059	90740	1	1	1	2	1	6	0.718722833	2	3
386441616	1	3	3	2	5	1	8	2	4	4	4	2	3	4	3	3	2	3	2	4	3	3	2	3	3	1958	2	1	2	1	7	7	7	39	39135	45381	1	1	2	5	1	2
386441629	3	3	3	5	4	3	8	3	2	3	4	1	3	5	2	2	2	4	3	5	1	1	1	2	1	1947	2	1	1	1	5	12	7	42	42119	17844	1	2	7	6	1	2
386441630	1	3	3	1	1	2	1	1	1	1	1	1	1	5	3	4	1	5	1	5	5	1	1	1	1	1984	1	1	4	1	2	10	2	34			1	1	2	5	2	2	0.652661	2	3
386441645	2	3	3	4	2	4	5	2	2	4	3	2	2	2	3	2	2	4	3	4	2	2	2	2	2	1981	2	1	3	1	2	4	6	16	16063	83349	1	1	6	5	1	1	0.458727163	2	3
386441665	1	3	3	5	1	7	5	1	2	2	2	1	4	4	1	1	1	5	3	5	1	2	2	2	2	1948	2	1	2	1	5	3	4	53	53063	99216	1	1	6	3	11	6
386441678	3	1	1	1	1	1	1	2	2	4	3	2	4	5	2	1	1	4	4	4	1	2	1	2	1	1977	2	1	3	1	6	2	7	22	22033	70810	1	1	2	5	2	2
386442304	2	3	3	2	1	7	5	2	2	4	3	1	4	5	2	1	2	5	3	5	1	1	1	1	1	1949	2	3	2	3	5	4	7	4	4021	85618	1	1	2	5	1	1	1.444400455	2	3
386442480	1	2	2	1	1	2	2	1	1	1	2	1	4	4	1	1	1	5	4	5	2	1	1	2	2	1979	2	3	4	1	7	2	2	12	12086	33030	2	2	7	4	2	5	1.384692815	2	3
386443070	3	3	2	3	3	9	3	1	2	3	4	2	2	2	3	2	2	2	2	3	2	3	2	4	4	1965	2	1	2	1	6	5	5	53	49035	84047	1	1	5	4	3	2	0.543769538	1	3
386443649	1	1	3	1	1	1	2	1	1	1	2	3	3	5	5	1	1	3	5	3	3	3	1	1	1	1989	2	3	2	1	7	97	2	8	8005	80017	2	2	7	6	2	7	1.065584699	1	2
386444704	3	2	3	9	9	9	9	3	4	4	4	5	5	3	3	3	3	4	3	2	3	3	3	3	5	1963	2	3	2	5	4	2	8	6	6001	94560	2	2	7	3	11	6	1.617581867	1	3
386444715	2	3	3	1	1	5	1	1	1	2	4	2	4	3	2	3	2	3	4	4	3	2	2	3	2	1991	2	1	3	1	4	1	4	1	1043	35083	1	1	1	6	11	5	0.975644608	1	3
386445354	1	2	2	1	1	1	1	1	1	1	1	1	4	5	2	1	1	5	5	5	1	1	1	1	1	1951	2	1	2	4	5	6	1	48	48439	76177	1	1	1	2	1	5
386445358	1	2	1	1	1	1	1	1	1	2	2	2	4	2	2	1	2	4	2	4	2	2	2	2	3	1957	1	1	2	1	1	11	1	36	36103	11742	1	1	1	3	2	5	0.892060144	1	3
386445359	3	2	2	2	2	3	1	1	1	1	2	1	5	5	2	2	3	5	4	5	1	1	1	2	1	1960	1	2	3	1	1	97	1	37	37051	28348	1	1	1	3	1	1	1.829223245	3	2
386445367	2	3	3	2	2	3	2	3	2	4	4	3	4	4	2	2	2	4	3	4	3	2	2	4	3	1956	2	1	2	3	6	2	7	18	18093	47421	1	1	2	5	1	5
386445379	3	3	3	9	3	9	9	3	2	2	4	5	5	1	2	5	5	3	2	3	5	3	5	5	3	1949	2	1	2	4	5	3	2	27	27037	55124	1	1	1	3	2	5
386445413	1	2	2	1	1	2	3	3	2	2	1	3	2	1	4	4	2	4	2	3	4	1	4	4	1	1960	2	1	2	1	2	5	8	21	21111	40207	1	1	2	3	11	6
386445415	2	3	2	5	5	5	5	1	1	1	1	2	4	5	3	1	2	4	2	4	1	1	2	2	2	1998	2	1	3	5	2	10	4	55	55109	54016	1	1	4	3	10	6	0.496609494	1	3
386445423	1	3	3	3	2	2	3	1	1	1	1	2	4	4	2	2	2	4	3	3	2	3	3	3	4	1997	2	1	3	5	2	2	1	53	53073	98225	1	1	1	1	11	6
386446530	2	3	3	2	2	3	2	2	2	4	4	2	3	4	3	3	2	4	4	4	2	2	2	4	2	1983	2	1	3	1	7	4	6	28	28145	38828	1	1	3	5	1	1	0.541689933	1	3
386446551	3	3	3	2	2	4	4	2	4	4	4	3	3	4	2	2	3	4	4	4	2	3	2	4	4	1952	1	1	2	1	5	4	7	17	17097	60060	1	1	2	4	2	6	0.97062879	3	3
386446566	1	3	3	4	5	8	5	3	2	3	3	3	3	2	2	3	2	3	4	3	3	2	3	3	3	1963	1	1	2	1	1	4	2	17	17031	60640	1	1	1	2	11	6	0.892060144	3	3
386446604	2	3	3	5	4	7	7	2	2	4	3	3	4	3	2	2	2	3	3	4	3	2	4	4	3	1965	1	1	2	1	1	4	5	26	26123	49337	1	1	2	3	11	6	1.140320506	2	3
386447110	1	3	3	5	9	9	9	1	3	3	2	3	1	5	3	1	1	4	1	5	1	1	1	3	2	1957	2	1	1	5	4	1	4	17	17201	61103	2	2	7	3	1	6
386447498	3	3	3	2	2	2	8	1	1	2	3	2	2	4	2	1	2	4	3	2	2	2	3	4	3	1968	2	1	2	1	7	2	1	21	21135	41179	1	1	1	2	1	6	0.855320404	3	2
386447599	3	2	2	5	7	3	8	1	1	1	2	1	2	2	3	1	2	4	2	5	2	3	2	3	3	1936	2	1	2	4	5	5	1	41	41047	97306	1	1	1	2	9	6	0.958319127	3	3
386447645	1	3	2	3	2	1	7	1	2	3	1	1	5	4	1	1	2	5	5	5	1	1	2	4	4	1982	2	1	4	1	7	6	6	26	26135	48621	1	1	3	3	1	2	0.414796798	2	3
386447714	1	2	2	1	8	1	9	2	2	4	4	1	4	2	3	1	2	1	4	1	1	2	2	3	1	1947	1	1	2	5	5	3	7	6	6061	95604	1	1	2	5	1	5
386447745	2	3	3	1	1	7	5	3	2	3	3	1	3	2	2	2	3	4	2	4	1	2	1	3	3	1945	2	1	2	4	5	97	5	24	24031	20832	1	1	2	4	1	6	1.225019366	3	2
386448252	2	1	1	2	2	2	4	1	1	3	2	1	4	5	2	1	2	5	4	5	2	3	2	3	2	1969	2	6	2	5	6	2	2	37	37107	28501	1	1	1	3	1	5	2.743603114	3	2
386448276	3	1	2	9	9	5	5	3	4	4	2	3	3	3	3	3	3	3	3	2	1	1	1	1	1	1958	1	2	2	6	2	2	2	39	39061	45229	1	1	2	3	11	3	1.490437982	1	3
386448280	3	3	3	1	1	1	1	1	1	1	2	1	4	4	2	1	1	4	3	4	2	1	1	3	2	1984	2	1	3	5	2	3	3	55	55131	53090	1	1	1	1	11	5	0.552526415	3	3
386448328	3	3	3	8	3	5	5	3	4	2	3	3	3	3	3	3	3	3	3	3	3	3	3	2	3	1974	2	3	1	2	2	3	2	36	36047	11206	1	2	7	3	11	7	1.465722547	3	3
386449730	1	3	1	1	1	1	4	1	1	1	2	1	4	4	2	1	1	5	2	5	1	2	1	2	2	1985	1	6	3	6	1	6	1	45	45059	29325	1	1	1	1	10	6	0.599974003	1	2
386451789	2	3	3	3	3	6	5	1	1	1	1	2	3	4	2	2	2	3	3	5	2	3	3	3	3	1969	2	1	2	5	6	2	8	30	30013	59404	1	1	1	2	12	6	0.724323415	1	3
386451797	3	3	3	8	3	8	9	2	4	4	4	2	4	4	1	2	2	3	3	4	3	2	1	4	3	1969	1	1	2	1	6	4	7	39	39167	45744	1	1	2	5	11	6	1.140320506	3	3
386451810	1	3	3	1	1	1	1	1	1	1	1	1	5	1	1	1	1	5	5	5	1	1	1	1	1	1979	2	3	3	5	1	4	1	6	6071	92344	1	2	7	5	11	6	1.168035463	2	1
386451813	3	3	3	1	1	1	1	1	2	2	4	1	1	4	2	1	1	5	2	5	1	1	1	2	2	1989	2	1	4	1	1	7	3	1	1079	35650	2	2	7	4	11	4
386451847	2	2	2	2	2	2	3	3	2	3	3	3	3	4	2	2	3	3	4	4	3	3	3	3	3	1969	2	2	2	5	1	3	1	36	36047	11208	1	1	1	1	1	4	0.689850179	2	3
386452283	3	3	3	5	5	5	7	3	2	4	3	2	1	1	4	3	4	2	3	4	4	5	5	5	5	1962	1	1	2	1	6	4	4	27	27123	55109	1	1	2	4	11	6	1.140320506	2	3
386452735	3	1	1	1	2	1	2	1	2	2	2	1	1	1	2	1	2	5	3	3	1	1	4	3	2	1986	2	3	4	1	4	4	3	53	53063	99206	1	2	7	4	11	6	1.168035463	2	1
386452744	1	3	3	9	9	9	9	3	3	4	3	5	3	3	3	3	3	2	1	3	3	3	4	3	3	1988	1	1	4	5	1	97	6	55	55109	54017	1	2	7	4	11	6	0.542918168	3	3
386452751	1	3	3	7	8	5	8	1	2	4	1	3	3	2	1	3	4	2	2	4	2	3	4	3	4	1951	1	1	2	1	5	4	7	53	53033	98042	1	1	2	5	1	6	1.026393828	3	3
386452773	2	3	3	2	2	3	2	3	1	2	4	3	3	3	3	3	4	3	3	3	3	3	3	3	3	1972	2	1	1	5	6	2	4	42	42051	15431	2	2	7	2	1	5	0.69645486	1	3
386452775	2	3	3	2	2	3	9	3	4	3	4	3	3	3	3	3	3	3	3	3	3	3	3	3	3	1959	1	1	2	1	6	97	6	45	45003	29803	2	2	7	6	2	7
386452794	3	2	3	5	3	7	9	2	2	3	3	4	2	2	2	2	3	3	2	4	2	3	2	2	3	1948	1	1	1	1	5	97	7	32	32003	89027	1	1	2	4	3	4
386452802	1	3	3	1	1	5	1	3	2	1	3	2	2	1	2	2	2	3	2	5	2	1	1	2	2	1962	2	1	1	3	6	1	5	42	42129	15683	2	2	7	4	1	3
386453534	2	3	3	4	3	3	4	1	1	2	2	2	3	4	4	2	3	4	4	5	2	3	2	3	3	1994	2	3	3	5	2	5	2	4	4013	85201	1	1	1	2	1	2	1.822653196	3	3
386453555	3	1	1	1	1	5	2	1	1	1	2	1	4	5	2	1	2	4	4	4	3	2	2	3	3	1996	2	1	3	6	1	2	4	22	22051	70001	1	1	1	2	12	7	0.975644608	1	3
386454189	1	3	3	4	4	4	8	1	2	2	3	4	4	2	2	4	2	2	4	2	4	2	2	4	4	1956	1	1	1	1	2	6	6	17	17167	62703	1	1	2	4	11	6	1.261089751	3	3
386454193	2	3	3	1	1	1	3	1	1	1	2	2	2	4	2	1	2	4	2	4	2	2	2	2	2	1955	1	2	3	4	5	1	2	6	6073	92056	1	1	1	3	1	4
386454550	2	3	3	5	5	5	8	1	1	1	2	1	5	4	1	2	1	3	3	4	2	1	3	2	2	1955	1	2	2	1	6	2	1	6	6065	92557	1	1	1	3	6	2	1.370756604	3	3
386454594	3	3	3	5	5	5	5	1	1	2	2	1	3	4	3	1	2	5	1	5	1	2	1	3	3	1951	1	1	1	1	5	4	1	19	19153	50315	1	1	1	3	1	7	0.759312188	1	3
386455127	1	2	2	3	4	8	3	1	1	1	2	3	3	4	3	2	3	3	2	4	2	2	2	3	2	1968	2	1	1	5	4	1	4	9	9001	6615	1	2	7	3	11	6
386455154	1	3	3	5	5	5	5	3	3	2	4	3	3	3	1	4	3	3	2	3	3	2	3	4	3	1970	1	1	2	5	1	4	8	53	53073	98230	2	2	7	6	11	7	1.049041596	3	3
386455655	3	3	3	2	1	8	4	1	1	1	1	2	5	4	1	1	1	4	5	5	2	1	3	2	2	1982	1	6	3	5	1	9	2	6	6067	95815	1	1	1	2	7	6	0.482248474	3	3
386456804	2	2	1	5	9	5	4	1	1	2	4	3	5	4	2	2	3	4	4	4	3	1	2	2	3	1991	2	3	4	5	4	4	2	12	12117	32792	1	1	1	2	10	5	1.822653196	2	2
386457553	2	2	2	1	1	1	3	3	2	2	4	1	5	5	1	2	2	5	5	1	1	1	1	5	3	1958	1	2	2	1	1	6	1	42	42001	17325	1	1	1	2	11	5	1.060556283	1	3
386457572	3	1	1	1	2	5	1	1	2	3	4	2	4	2	2	2	1	3	4	3	2	1	2	2	2	1996	2	1	3	5	8	97	7	48	48157	77471	1	2	7	4	2	1	1.037459518	2	3
386457613	3	2	2	2	5	2	5	1	3	3	3	3	3	3	2	3	2	3	2	4	3	2	3	3	3	1967	1	2	4	5	2	5	1	6	6037	90016	1	1	1	3	1	3	1.102697593	2	3
386457626	1	3	2	1	1	1	3	1	1	1	2	1	4	1	3	1	3	5	3	5	1	3	1	3	2	1961	2	1	2	3	6	2	1	48	48439	76109	1	1	2	3	1	7	1.051659389	1	3
386457628	2	1	2	1	1	1	1	3	2	4	3	1	3	4	1	2	2	4	4	4	2	2	1	3	2	1979	2	2	3	5	4	97	1	25	25025	2122	1	2	7	4	11	5	0.512023716	3	3
386457639	2	3	3	2	2	5	1	1	1	2	3	1	1	4	3	2	2	3	3	4	1	3	1	4	3	1999	2	3	3	5	8	97	2	6	6053	93955	3	2	7	2	11	6	0.908180603	3	3
386457840	1	3	3	4	4	4	3	2	1	2	4	2	1	3	2	2	1	4	2	2	1	2	2	2	4	1974	2	1	4	1	2	1	4	32	32003	89128	1	1	3	2	2	2
386458776	3	3	3	3	3	4	3	2	2	2	2	2	4	5	4	2	2	4	4	4	2	2	2	2	3	1987	2	1	3	1	7	5	5	41	41039	97401	1	1	3	3	1	5	0.458727163	3	3
386458800	3	3	3	3	3	5	5	1	1	2	3	2	1	2	1	4	1	2	3	4	4	4	2	5	4	1973	2	1	1	6	9	6	1	42	42029	19465	1	1	1	1	10	6	0.654958017	2	3
386458803	1	3	2	9	2	9	9	2	4	4	3	1	3	5	2	2	3	4	3	4	2	1	3	3	2	1940	2	1	2	1	5	5	5	6	6019	93705	1	1	2	4	1	1	1.225019366	2	3
386458820	2	3	3	4	8	3	9	1	1	2	3	2	4	3	3	2	2	2	4	5	4	4	3	4	2	1992	2	1	4	5	8	4	2	6	6071	92386	1	1	1	2	11	4
386459390	3	2	2	2	2	5	7	2	2	4	4	2	3	3	2	2	2	3	3	4	3	2	3	3	3	1950	2	1	2	4	2	3	7	12	12031	32277	1	1	2	5	1	2
386459896	1	3	3	2	3	8	3	1	1	2	2	1	5	5	1	1	2	1	4	5	2	1	1	3	2	1951	2	1	2	1	7	3	1	54	54081	25801	1	2	7	2	1	4
386459951	3	3	3	5	3	4	4	2	4	4	4	2	4	4	2	2	2	3	3	3	2	2	2	2	2	1997	1	1	3	4	1	8	4	25	25009	1923	1	1	2	5	2	4	2.1181704	2	3
386459952	1	3	3	1	1	3	3	1	1	1	2	2	3	3	3	3	1	1	1	2	2	2	1	2	3	1984	2	1	4	5	1	8	1	32	32003	89032	1	1	1	1	10	6
386459966	2	3	3	4	4	9	6	1	1	2	4	2	3	4	3	3	3	4	4	3	3	3	3	4	3	1981	2	1	1	5	6	2	4	17	17119	62048	2	2	7	6	11	6	0.440913943	2	3
386460165	3	3	3	2	1	3	3	1	2	3	4	2	3	3	2	2	2	3	2	4	2	2	2	3	3	1958	2	2	1	5	2	2	4	48	48113	75217	1	2	7	6	11	6	1.588289551	3	2
386460258	1	3	2	4	3	5	5	2	4	3	4	3	4	2	2	3	2	3	2	3	3	2	3	3	2	1957	1	1	2	1	5	7	7	4	4015	86403	1	1	2	4	2	5	1.489163229	2	3
386461160	2	3	3	2	2	4	2	1	1	1	2	1	4	4	1	1	1	4	4	4	1	1	1	1	1	1979	2	1	4	6	1	12	5	20			1	1	2	1	1	1	0.706294531	2	3
386462970	1	3	3	9	4	3	3	2	2	4	1	2	4	1	2	2	2	2	2	2	2	2	3	3	5	1998	1	1	3	5	8	11	5	17	21113	40390	1	1	2	3	2	2	4.547265438	3	3
386462983	2	2	2	1	1	1	3	1	1	1	3	1	5	5	1	1	1	5	3	5	1	1	1	1	1	1978	1	1	3	5	1	2	4	45	45063	29072	1	1	6	1	9	6	0.478623904	2	3
386463258	1	3	3	9	1	1	5	3	2	3	3	2	3	4	3	1	3	5	3	5	1	2	2	2	3	1961	2	1	2	1	7	8	5	38	38017	58103	1	1	2	4	2	2	0.925902641	2	3
386463628	2	3	3	9	9	9	9	3	4	3	3	3	2	3	3	2	3	3	3	3	3	3	3	3	3	1950	1	1	2	1	5	5	6	4	4013	85254	1	1	2	4	1	6
386463984	3	3	3	3	3	3	5	1	1	1	3	2	4	3	2	2	2	4	4	4	3	2	3	3	3	1998	2	1	3	5	8	4	3	20	20045	66044	2	2	7	1	9	6
386464023	2	3	3	5	5	5	5	2	2	4	4	3	3	3	2	3	2	3	3	4	3	2	3	3	2	1954	1	1	1	1	1	6	5	35	35001	87008	1	1	2	4	1	4
386464334	1	3	1	1	1	4	9	1	1	1	3	1	2	5	1	1	2	5	4	5	2	2	3	3	2	1950	1	3	2	1	6	3	1	36	36047	11226	1	1	1	3	2	4	1.674000978	3	3
386464646	1	2	1	1	5	1	6	1	1	2	2	2	3	3	2	1	3	3	4	5	2	2	3	3	3	1985	1	1	4	1	1	6	4	42	42097	17872	1	1	3	3	10	6	0.383298583	3	3
386464652	2	2	2	4	4	4	4	1	1	2	2	2	2	2	3	2	3	4	2	4	2	3	3	3	4	1980	2	1	1	3	7	2	2	48	48225	75835	1	2	7	3	2	5	0.487610327	2	3
386465269	3	3	3	2	5	9	8	2	4	4	3	3	4	3	2	2	2	3	4	3	3	3	2	3	3	1964	2	1	2	1	6	4	4	9	9003	6107	1	1	2	4	11	6
386465287	1	3	2	4	3	3	4	1	1	2	2	2	4	4	3	4	2	3	3	4	2	2	2	2	3	1994	2	3	3	5	4	4	6	6	6019	93723	1	2	7	3	2	4	1.949672353	3	3
386465296	3	3	3	2	1	3	2	1	1	2	3	2	4	3	3	2	3	4	3	3	3	3	2	3	3	1952	2	1	2	3	7	2	6	6	6099	95380	1	1	1	4	1	4	0.81513759	2	3
386465297	2	3	3	2	1	3	3	2	1	4	3	1	5	5	3	1	2	5	3	5	1	1	2	2	2	1960	2	1	2	1	1	5	7	39	39167	45750	1	2	7	3	1	3
386465310	2	3	3	9	9	6	4	2	4	4	4	2	4	2	2	2	5	5	3	3	3	3	3	3	3	1951	1	3	2	1	5	6	7	6	6071	92344	1	1	2	4	11	2	0.849735328	1	3
386466290	1	3	3	2	2	3	1	3	4	3	4	2	4	5	2	2	2	4	3	4	2	2	3	2	2	1957	1	2	2	2	5	2	4	39	39049	43215	2	2	7	6	11	1	1.239825665	3	3
386467189	3	3	2	4	4	3	6	1	1	2	3	2	4	2	2	2	2	3	2	2	2	2	2	4	3	1977	1	1	2	1	1	4	3	21	21125	40701	1	1	1	3	9	6	0.53857136	1	3
386467432	3	3	3	8	9	9	9	1	1	2	3	2	4	5	2	2	3	3	4	4	2	2	2	3	2	1948	2	1	2	1	5	8	4	13	13097	30135	2	2	7	3	11	6
386467628	1	3	3	4	3	4	4	1	2	2	3	2	3	3	1	1	2	3	4	4	3	1	3	3	2	1960	1	2	4	3	2	3	2	17	17031	60649	1	1	1	3	1	4
386467635	1	3	3	2	2	2	9	1	1	1	2	2	1	4	3	2	2	4	2	4	2	3	2	3	3	1945	2	1	2	4	5	5	1	18	18057	46038	1	1	1	1	2	6	0.741452836	1	3
386469212	1	3	2	3	1	3	3	1	1	1	2	1	3	4	2	2	2	5	2	5	1	3	1	2	2	1969	2	1	1	1	2	9	1	29	29189	63074	1	1	1	1	11	5
386470591	2	3	3	9	9	2	9	1	1	2	2	2	4	4	4	1	2	5	4	5	2	4	2	4	3	1961	1	2	2	5	4	3	1	17	17031	60611	1	1	1	1	9	6	1.060556283	3	3
386470697	2	3	3	5	5	5	8	1	1	2	3	3	2	2	2	2	3	3	2	4	3	2	2	3	2	1959	2	1	1	1	4	4	5	32	32003	89135	1	1	2	3	1	5	1.051659389	3	3
386470716	1	3	3	3	1	4	6	2	4	4	4	1	5	5	1	1	2	4	5	5	1	1	2	5	3	1986	2	1	4	1	4	3	6	40	40143	74055	1	1	2	3	1	2
386472318	2	2	1	1	2	4	2	1	1	2	4	2	4	4	2	2	3	4	3	4	2	2	2	4	3	1964	2	1	2	5	5	3	1	37	37183	27610	1	1	1	6	12	6
386472332	3	3	3	4	6	4	6	1	1	2	2	2	4	3	3	2	1	4	2	4	3	2	5	3	3	1981	2	1	4	1	7	7	1	53	53027	98520	1	1	4	1	10	6	0.458727163	3	3
386472338	3	3	2	5	5	6	5	1	1	2	3	3	4	3	2	3	2	2	3	3	3	2	2	3	3	1985	2	1	4	1	7	4	8	42	42101	19128	3	2	7	3	2	2	0.587533394	3	3
386472340	1	3	3	7	5	5	5	1	3	2	3	3	3	3	3	3	3	3	3	3	3	2	2	2	2	1984	2	1	3	5	4	7	4	16	16007	83254	1	1	5	3	3	2
386472341	2	3	3	1	1	1	5	1	2	2	2	1	5	5	1	1	1	5	5	5	2	1	1	1	1	1961	2	1	2	3	1	2	6	36	36029	14001	1	1	2	4	2	5	0.837232851	2	3
386472634	1	3	3	2	2	2	4	2	4	4	4	2	4	4	3	2	2	4	3	2	2	2	2	3	2	1939	2	1	2	4	5	2	5	48	48201	77039	1	1	2	5	1	5	1.225019366	1	3
386473292	2	3	3	3	2	3	3	1	2	3	3	1	4	4	1	2	2	4	4	4	2	2	2	2	2	1995	2	6	3	5	1	5	6	32	32031	89512	1	1	2	4	1	3
386473779	3	3	3	1	1	2	1	1	1	2	2	3	5	2	1	1	1	3	3	3	3	2	4	2	2	1992	1	1	3	5	8	6	4	53	53061	98203	1	1	2	3	11	6	4.547265438	3	3
386473783	1	3	3	7	3	7	9	1	1	3	3	2	1	2	2	2	3	2	2	4	2	3	1	5	5	1954	1	1	2	1	2	8	2	24	24005	21220	1	1	6	4	11	6
386473797	3	3	3	2	2	4	2	1	1	1	2	1	4	4	2	2	3	4	2	4	2	2	2	3	3	1957	1	1	1	2	6	2	3	6	6071	91701	1	1	1	3	1	5
386473802	2	3	3	1	1	5	3	1	1	1	3	2	4	4	3	2	3	3	2	4	2	2	2	3	2	1952	1	2	1	1	6	2	1	1	1073	35222	1	1	1	6	1	2
386473814	2	3	3	1	1	8	1	1	3	2	4	1	5	3	2	1	2	4	3	5	1	2	2	2	2	1975	2	2	3	1	1	97	2	36	36015	14905	1	1	6	3	1	1
386473852	3	3	3	3	3	5	4	3	3	2	4	3	3	3	3	3	3	3	3	3	3	3	3	3	3	1954	2	1	1	3	6	1	8	18	18091	46350	2	2	7	6	1	6
386474490	3	2	2	5	2	2	4	2	2	3	3	2	3	4	1	2	2	4	4	4	3	2	2	3	2	1983	1	1	3	1	1	10	6	13	13077	30263	1	2	7	4	11	4	0.677940447	2	3
386476503	2	3	3	2	2	3	2	1	2	2	2	2	4	4	1	2	2	3	1	5	1	1	1	4	2	1958	2	1	1	1	6	2	4	5	5089	72668	1	2	7	4	11	5
386476529	1	3	3	5	5	5	5	2	4	4	4	3	4	2	2	3	3	3	3	3	3	2	3	3	3	1946	2	1	2	1	5	97	7	48	48201	77084	1	2	7	5	1	4	1.019036329	1	3
386478868	2	1	1	2	1	2	2	1	1	1	3	1	4	1	1	1	1	4	4	4	2	1	1	1	1	1986	2	1	3	1	1	4	2	12	12059	32455	1	1	2	4	1	3
386479004	1	3	2	2	2	4	5	1	1	1	3	3	3	3	2	2	2	3	3	4	2	2	3	3	3	1978	1	2	3	4	3	3	4	26	26163	48203	1	2	7	6	11	3	0.838605983	2	3
386479014	1	3	2	8	8	9	8	2	4	4	3	5	2	2	3	3	3	3	1	3	4	3	4	5	5	1970	2	1	2	1	7	4	7	9	9009	6770	1	1	2	3	1	4	0.837232851	1	3
386479024	3	3	3	5	5	8	9	1	1	3	4	3	2	3	3	2	2	3	3	4	3	2	2	4	3	1945	1	1	2	4	5	3	2	39	39159	43040	1	1	2	4	1	6
386479028	2	3	3	9	5	5	5	2	4	4	4	5	5	3	3	3	3	3	3	3	3	3	3	3	3	1980	1	1	3	5	1	1	3	41	41047	97301	2	2	7	3	11	6	0.616657695	1	3
386479031	1	3	2	6	4	6	7	1	1	3	3	4	3	2	3	3	3	2	2	2	4	3	3	4	3	1967	1	1	2	5	6	6	4	39	39049	43224	3	2	7	4	12	5	0.948579308	3	3
386479043	3	1	1	1	1	9	1	1	1	1	4	1	5	5	1	1	1	5	5	5	1	1	1	1	1	1974	2	1	3	1	4	4	4	12	12053	34601	1	2	7	5	11	4
386479782	2	1	1	2	1	3	3	1	1	2	4	2	2	2	1	1	2	3	4	4	2	2	3	3	3	1954	1	1	1	5	1	3	4	12	12117	32792	1	1	1	3	1	3
386479928	3	3	3	2	2	8	3	2	4	4	4	2	2	2	4	2	2	4	2	4	2	4	1	4	2	1971	2	1	2	1	7	1	7	29	29009	65605	1	1	2	4	2	4	0.837232851	1	2
386480161	1	3	3	5	5	5	5	3	2	2	2	3	3	3	3	3	3	3	3	3	3	3	3	3	3	1970	2	1	2	1	7	9	4	6	6073	92064	2	2	7	6	11	5
386480485	1	2	2	2	2	5	2	2	2	4	3	1	4	4	2	1	2	4	2	4	2	2	2	3	3	1956	1	2	2	2	6	3	7	33	33015	3857	1	1	2	4	1	2
386480502	3	3	3	2	2	8	2	1	1	2	3	2	4	4	1	2	2	3	1	4	2	1	2	2	2	1963	2	1	2	3	1	3	3	5	5033	72956	1	1	1	1	9	6	0.82270153	3	3
386480506	2	3	1	5	3	5	2	1	1	3	2	1	2	2	4	3	3	2	2	3	3	3	3	1	1	1975	2	1	3	1	1	11	6	36	36117	14505	1	1	2	4	1	6	0.706294531	2	3
386480509	1	2	2	2	2	2	5	2	2	4	3	3	2	3	2	2	2	3	3	2	2	2	3	2	2	1953	1	1	2	1	1	7	6	21	21117	41015	1	1	2	4	2	2
386480519	3	3	3	9	5	9	9	2	2	2	3	2	3	2	3	2	3	3	4	3	2	2	3	2	2	1961	1	1	2	3	6	7	7	8	8041	80920	1	1	2	3	1	2	1.489163229	2	3
386480536	2	2	2	2	2	5	5	3	2	3	3	2	3	2	2	2	2	3	4	4	2	2	3	3	3	1946	2	1	2	1	5	5	7	39	39077	44837	1	1	2	4	1	4	0.94779918	2	3
386481014	2	3	3	1	1	4	5	1	2	2	3	1	5	5	1	1	1	5	5	5	1	1	2	3	2	1970	2	1	2	3	7	7	1	26	26145	48604	1	1	7	3	1	2
386482020	3	3	3	5	1	1	5	1	4	3	4	1	4	4	2	2	2	4	3	3	2	2	1	2	2	1967	2	1	2	3	1	4	3	42	42019	16037	1	2	7	3	11	6	0.69645486	1	3
386482337	1	3	3	2	1	5	3	1	1	2	3	2	4	4	2	2	2	4	3	4	1	2	2	2	2	1988	2	1	4	5	1	3	2	40	40051	73018	1	1	7	2	1	6	0.649757974	1	3
386483216	3	3	3	4	6	7	7	3	2	4	1	4	4	2	2	3	2	3	4	3	4	2	4	3	3	1981	1	1	3	5	8	10	7	17	17031	60074	1	1	2	5	2	6	0.652661	3	3
386484559	2	3	3	3	2	5	8	1	2	2	2	2	3	4	2	2	2	4	2	4	2	2	3	2	2	1945	2	1	2	3	7	2	1	36	36047	11224	1	1	1	3	5	5	0.770850322	2	3
386485246	1	3	3	3	2	2	9	2	4	4	4	1	4	3	2	2	2	4	4	4	2	2	2	3	2	1957	2	1	2	1	5	7	6	54	54039	25309	1	1	2	3	11	5
386485432	2	3	2	3	4	4	8	1	2	3	2	2	4	3	2	2	2	2	2	4	3	2	2	3	3	1951	2	1	2	1	5	6	5	26	26155	48414	1	1	6	4	9	6
386485794	3	3	1	2	2	3	8	1	1	2	2	1	4	1	1	1	1	4	3	5	2	2	1	3	1	1952	2	1	2	1	5	7	1	39	39151	44646	1	1	1	2	2	2	0.770850322	1	2
386485951	1	2	1	1	1	1	1	1	1	1	2	2	4	3	2	3	1	3	3	3	2	2	3	2	2	1984	1	2	4	5	1	5	1	37	37061	28398	1	1	1	3	11	4
386485967	2	3	3	6	3	5	7	2	4	4	4	4	2	3	3	3	2	3	4	4	2	2	3	4	3	1947	1	1	2	1	5	3	7	47	47001	37840	1	1	2	4	2	6
386486075	3	3	3	2	3	3	5	1	1	2	2	2	4	4	2	2	2	4	4	5	2	2	2	2	2	1958	2	1	2	3	1	3	2	8	8119	80863	1	1	1	2	2	6
386487323	3	1	1	5	5	5	5	2	4	4	3	3	4	4	2	2	2	3	3	4	2	2	2	2	2	1941	2	1	2	1	5	4	7	37	37071	28164	1	2	7	4	1	2
386487359	1	3	3	5	5	5	5	2	2	3	4	3	3	3	3	3	3	3	3	4	3	3	3	3	3	1957	1	1	2	3	1	4	5	4	4013	85051	1	1	2	4	10	6
386487362	2	2	2	2	2	9	2	1	2	3	3	2	4	2	2	2	2	3	4	4	2	2	2	4	3	1957	2	1	2	3	2	2	6	51	51710	23518	1	1	2	4	2	4
386487377	2	2	2	1	1	1	1	1	1	1	1	1	5	5	1	1	1	5	5	5	1	1	1	1	1	1958	1	2	3	5	1	7	1	48	48453	78704	1	1	1	1	1	2
386487394	1	2	2	3	3	4	4	1	1	2	2	2	2	4	2	2	2	4	3	5	2	3	2	3	3	1979	1	1	3	1	1	9	1	12	12103	34677	1	1	1	2	10	6	0.637546748	1	3
386488339	3	2	1	1	1	1	1	1	1	2	2	1	4	4	2	2	2	4	3	4	2	1	2	3	2	1955	1	3	2	3	6	1	4	12	12097	34744	1	1	1	2	11	6	2.384782633	3	3
386488605	1	3	3	4	4	4	8	2	4	4	3	2	4	4	2	1	2	4	2	4	2	2	2	2	2	1957	2	1	2	3	1	6	5	55	55133	53149	1	1	2	5	1	3
386488623	3	3	3	1	4	3	8	1	1	1	1	1	3	3	1	1	2	5	4	5	1	1	1	1	1	1980	2	1	3	1	5	4	6	18	18023	46041	1	1	2	6	1	4	0.706294531	1	3
386488643	2	2	1	5	5	4	9	3	2	3	2	1	4	4	2	2	2	4	3	4	2	2	3	2	3	1949	1	1	2	5	5	2	4	6	6073	92104	1	2	7	3	11	5
386489914	2	3	1	2	1	2	5	1	2	2	3	2	3	4	2	2	2	4	4	4	2	2	2	2	2	1959	1	3	2	1	1	11	6	36	36119	10573	1	1	1	4	1	4	1.437601494	3	3
386489923	1	3	3	2	5	5	6	2	2	4	3	3	4	2	2	2	2	3	4	4	3	2	3	4	3	1945	1	1	2	1	5	6	7	34	34015	8090	1	1	2	4	1	2
386491115	3	1	3	2	2	2	2	1	1	1	4	1	4	4	1	1	1	2	4	4	1	1	1	1	1	1977	2	1	2	1	2	3	6	21	21045	42539	1	1	3	4	1	5	0.344251415	2	3
386491297	3	3	3	5	5	5	5	3	2	4	3	1	5	3	1	1	2	4	4	5	2	1	2	3	3	1977	2	1	3	5	7	4	7	4	4013	85304	1	1	2	4	11	6
386491987	2	3	3	3	3	6	6	1	1	2	2	2	4	1	2	3	4	3	4	3	2	1	4	4	1	1983	1	2	4	5	1	7	3	26	26163	48223	1	1	3	3	1	3	0.592053285	2	3
386492727	3	3	2	1	1	1	8	1	1	1	2	1	5	5	1	1	1	4	5	5	1	1	1	1	1	1956	2	1	2	1	7	8	1	42	42073	16101	1	1	1	3	2	2
386493004	1	3	2	2	2	2	8	1	1	1	2	1	3	4	2	1	2	5	3	5	2	2	1	2	2	1959	2	1	2	3	6	2	1	36	36075	13036	1	1	2	3	1	2
386493030	1	3	3	5	9	5	9	2	4	4	3	4	5	4	2	2	2	3	2	4	4	3	2	4	3	1978	2	1	3	3	1	7	4	27	27053	55406	1	1	2	4	2	2	0.781096885	1	3
386494348	2	3	3	3	2	2	4	3	2	2	4	1	4	4	1	1	2	5	3	5	1	2	1	2	2	1964	2	1	2	1	1	10	2	37	37037	27344	1	1	1	2	11	5
386494362	3	3	3	1	1	1	1	1	1	2	4	2	3	2	2	2	3	3	2	4	1	1	3	3	3	1946	2	1	2	6	5	3	4	36	36113	12885	2	2	7	6	11	6	0.819689871	1	3
386494369	2	3	1	2	2	5	2	1	2	1	3	1	4	5	1	1	2	4	2	5	1	1	1	2	2	1962	2	3	1	2	6	1	1	12	12095	32824	2	2	7	3	1	5
386494397	3	2	2	1	1	1	3	1	1	1	2	2	4	4	1	2	1	4	2	5	1	2	1	2	2	1974	1	1	3	1	1	7	1	12	12073	32305	1	1	1	2	10	6
386495545	2	3	3	1	2	2	7	2	2	3	2	2	2	3	2	1	2	3	3	4	2	2	2	3	3	1940	1	1	2	1	5	4	4	29	29043	65721	1	1	2	3	1	2	0.933612465	3	3
386495574	1	3	3	3	2	2	2	3	1	3	4	2	4	3	2	2	2	3	2	4	2	2	2	2	2	1977	1	1	4	1	1	11	7	42	42017	19056	1	1	2	5	11	3
386495773	1	3	3	4	4	4	7	2	4	4	3	2	4	4	2	1	2	4	3	4	2	2	2	3	2	1955	1	1	2	3	5	2	7	39	39103	44281	1	1	2	4	1	5	1.261089751	1	3
386495796	3	2	1	1	1	1	1	1	2	2	4	1	4	5	2	1	1	5	2	5	1	1	1	4	3	1969	2	1	2	1	2	2	7	45	45055	29078	2	2	7	5	11	5	0.909511811	3	3
386495806	3	3	3	9	9	9	9	2	4	4	4	3	3	2	2	3	3	2	3	3	3	2	3	3	4	1952	1	1	2	2	1	97	4	36	36043	13324	2	2	7	6	2	6
386495827	2	2	2	5	5	9	3	3	2	4	4	2	1	2	1	1	1	3	4	4	2	1	2	2	1	1952	2	1	2	1	5	9	6	51	51133	22473	1	1	2	4	1	6
386496120	1	3	3	1	1	1	8	1	1	2	4	2	4	4	2	2	2	4	4	4	2	2	2	3	2	1975	1	1	3	3	1	4	4	39	39119	43701	1	1	2	3	2	5	0.770697535	2	3
386496297	1	1	1	1	1	1	1	1	2	2	1	1	3	3	2	1	2	1	3	1	3	3	3	2	2	1990	2	2	4	5	2	4	7	28	28049	39204	1	1	1	4	11	3	3.41560598	3	1
386497239	3	3	1	3	2	2	5	1	1	3	3	2	4	2	2	3	2	3	2	4	2	2	2	2	2	1953	2	1	2	4	2	5	3	42	42095	18045	1	1	2	2	2	2
386497259	2	3	3	3	3	3	7	2	4	4	3	1	2	4	2	2	3	4	2	5	2	2	1	3	2	1939	2	1	2	4	5	2	6	39	39141	45647	1	1	2	4	1	5	1.041990403	2	3
386497265	1	2	2	5	5	5	5	2	2	4	2	3	4	4	2	2	2	4	1	4	2	2	4	2	4	1948	1	1	1	1	5	4	4	36	36055	14546	1	1	2	5	1	4
386497281	2	2	2	2	2	2	3	2	4	3	3	1	4	4	2	2	1	4	1	5	2	2	2	2	2	1965	2	1	1	1	7	5	7	39	39119	43830	1	1	2	5	11	6
386497290	3	2	2	1	1	1	1	1	1	1	2	1	5	5	1	1	1	5	4	5	1	1	1	2	1	1951	1	1	2	1	2	8	4	25	25023	2364	1	1	1	2	5	6
386497383	2	2	3	3	3	5	8	2	4	4	2	3	2	2	2	3	2	2	2	4	3	2	2	3	3	1937	1	1	2	1	5	7	4	24	24031	20855	1	1	2	4	1	4	1.206683203	1	2
386497980	1	3	1	3	2	5	9	1	1	1	2	2	5	5	1	1	1	5	1	5	1	1	1	3	1	1975	2	1	2	6	6	5	2	27	27053	55420	1	1	4	2	1	4
386499770	1	3	3	1	2	5	3	1	1	1	1	1	3	3	1	3	2	4	4	5	3	1	1	5	1	1992	2	1	2	5	4	97	6	51	51029	23936	3	2	7	3	11	3
386499882	3	3	3	1	1	4	3	1	1	2	3	2	4	5	2	1	2	3	3	4	2	2	2	2	2	1994	2	3	3	1	7	4	2	6	6071	91710	1	2	7	4	1	2	1.949672353	3	3
386500295	2	3	1	5	1	2	1	3	1	2	4	3	1	4	2	2	2	2	1	1	2	1	1	1	1	1967	2	2	2	3	6	3	1	11	11001	20002	1	2	7	1	1	2	0.807647743	2	2
386500915	1	3	3	8	8	9	9	2	4	4	4	4	3	3	2	3	3	3	1	3	5	2	3	5	3	1965	1	1	2	5	6	2	4	42	42039	16314	2	2	7	6	11	6	0.948579308	2	3
386501097	3	3	2	2	4	5	2	1	1	4	3	3	3	3	2	2	3	4	2	4	2	3	2	4	4	1962	1	3	2	3	4	2	1	48	48135	79763	1	2	7	3	2	2	2.550976115	1	3
386501352	1	3	3	4	4	5	5	1	1	3	3	2	4	5	2	1	2	4	3	5	2	3	2	3	3	1952	2	1	2	4	5	1	5	6	6095	95687	1	1	2	4	1	5
386502089	2	2	2	5	5	8	9	2	4	4	4	3	3	2	2	2	2	4	2	4	2	2	2	4	4	1953	1	1	2	1	1	7	5	4	4019	85756	2	2	7	4	1	1
386502113	3	1	1	2	2	2	4	1	1	2	2	3	2	2	2	2	2	4	3	4	2	2	4	4	5	1947	2	1	2	6	5	7	8	12	12115	34231	2	2	7	6	1	6
386503569	1	2	2	4	4	4	4	2	4	4	4	3	3	2	3	3	2	4	4	3	3	2	5	3	3	1954	1	1	2	3	5	4	5	17	17089	60110	1	1	2	5	5	5
386503576	2	3	3	2	1	3	4	1	1	1	2	2	4	3	1	2	2	4	4	5	3	1	2	1	2	1985	1	1	3	1	8	5	3	16	16001	83704	2	2	7	2	9	6	0.616657695	2	3
386503629	3	3	3	2	1	1	2	1	1	2	2	2	4	3	2	2	2	3	3	4	2	1	2	3	3	1949	2	2	2	4	5	3	3	42	42007	15010	1	1	1	3	11	6	1.181253245	3	3
386503953	1	3	3	3	2	4	5	1	1	1	1	1	2	4	3	1	2	1	2	5	1	4	1	3	2	1950	1	1	2	1	9	6	4	27	27103	56003	1	1	4	1	12	3
386504980	3	3	3	3	5	5	6	1	1	2	3	1	5	5	2	3	2	3	1	3	2	3	2	4	2	1974	2	2	3	5	1	3	1	1	1119	35460	1	2	7	4	11	4	0.623443112	2	3
386505005	2	3	3	8	2	4	3	3	2	3	3	1	4	5	1	1	1	4	3	5	2	2	1	2	1	1951	2	1	2	1	5	11	4	33	33011	3110	1	1	2	4	2	4
386505008	3	2	2	7	9	9	9	2	2	4	3	3	2	2	2	2	2	2	3	3	3	2	2	4	4	1943	1	1	2	4	5	6	4	37	37023	28655	1	2	7	3	12	6
386506771	1	2	2	1	1	2	9	3	2	3	3	1	2	2	2	1	2	3	1	4	2	2	2	3	3	1945	2	1	2	1	5	4	7	12	12115	34293	1	1	2	5	1	6	1.225019366	1	3
386507369	2	3	3	5	5	9	5	2	4	4	4	5	2	5	2	4	3	2	1	4	5	3	1	4	1	1986	2	1	2	5	4	1	2	37	37081	27406	1	1	1	3	11	6	0.414642985	1	2
386507910	1	2	2	5	3	3	3	1	2	1	2	2	4	4	2	2	2	4	2	4	2	2	2	3	2	1943	1	1	2	1	5	97	1	12	12035	32164	1	1	1	6	11	5
386508057	3	2	2	5	2	9	5	1	1	1	3	1	3	4	2	3	1	4	3	5	1	1	1	3	2	1947	2	1	1	5	6	2	1	25	25009	1843	3	2	7	1	1	6
386508717	2	3	3	2	2	2	2	2	4	4	4	2	2	2	3	2	2	2	2	2	2	2	2	2	2	1948	1	1	2	1	5	4	7	37	37081	27263	1	2	7	5	1	1
386509328	1	2	3	2	2	4	4	2	4	4	4	3	4	4	3	3	3	3	3	3	2	2	4	3	3	1937	2	1	2	4	5	2	7	45	45025	29520	1	1	2	4	1	2	1.524068634	3	2
386510098	3	1	1	1	1	1	2	1	2	1	2	1	4	5	2	1	1	4	4	5	1	1	1	2	1	1940	2	1	2	1	5	5	1	10	10003	19701	1	1	1	1	9	6	0.958319127	2	3
386510106	2	2	3	5	5	7	5	1	1	2	2	3	2	4	2	2	2	3	4	3	2	2	2	3	3	1950	1	1	2	6	5	5	1	26	26125	48393	1	1	2	3	1	5
386510115	3	2	2	4	2	3	6	2	2	3	3	2	4	4	2	2	2	4	3	4	2	2	1	2	2	1948	2	1	2	1	5	8	7	10	10003	19734	1	1	2	4	2	5
386510143	1	1	1	1	1	1	3	2	2	4	4	1	3	2	1	2	2	4	2	4	1	2	1	3	3	1964	1	1	2	3	2	97	7	12	12029	32680	3	2	7	5	11	5	1.191523163	1	3
386510165	3	3	3	2	2	2	3	1	1	2	3	2	4	4	2	1	2	4	2	4	2	2	1	2	2	1948	2	1	2	4	5	5	6	55	55087	54914	1	1	2	4	1	2
386512026	2	3	3	6	5	5	8	2	4	4	3	3	2	3	5	2	4	3	2	4	3	4	3	4	4	1954	1	1	2	1	5	97	7	42	42013	16601	1	1	2	5	2	1
386512058	3	3	3	5	5	5	9	1	2	3	4	3	5	2	2	3	2	2	4	3	4	2	4	4	4	1952	1	2	2	5	5	2	2	39	39035	44103	1	1	1	3	11	6	1.517681935	1	3
386512071	2	2	2	4	2	7	8	2	2	3	4	3	4	3	2	2	2	3	3	4	1	2	2	2	2	1948	1	1	2	1	5	7	6	34	34031	7456	1	1	2	4	2	5
386512080	3	2	2	4	2	2	2	1	1	1	2	1	5	5	1	2	2	4	4	4	1	2	1	1	2	1998	2	1	3	5	8	14	1	6	6113	95618	1	1	1	1	10	4
386512113	1	3	3	3	2	3	3	3	2	2	3	2	3	2	2	2	2	2	2	2	2	2	1	2	1	1946	1	7	2	1	2	6	7	53	53011	98629	1	1	2	4	1	5
386513480	2	2	3	5	5	5	5	1	1	1	2	3	3	3	3	3	3	3	2	3	2	4	3	3	2	1980	1	1	4	5	1	7	2	25	25013	1001	1	1	1	2	2	4	0.510569496	3	3
386514345	3	2	2	2	1	1	3	2	2	3	3	2	4	4	2	2	2	4	2	4	2	2	3	4	2	1941	1	1	2	1	5	4	5	45	45051	29568	1	1	2	4	2	2	0.90499161	2	1
386514362	1	3	2	2	2	2	2	1	2	2	2	1	3	2	1	1	2	4	4	5	1	2	3	3	2	1936	1	1	2	1	5	4	3	42	42039	16354	1	1	1	3	2	2	0.759312188	1	2
386514376	2	2	2	5	5	5	5	2	4	4	3	3	5	3	2	2	2	3	4	4	3	2	2	3	3	1966	1	1	2	3	6	2	4	42	42133	17403	1	1	2	5	1	5	1.140320506	2	3
386514404	3	2	2	3	3	3	5	2	4	3	3	2	3	4	2	2	2	3	2	4	2	2	2	2	2	1935	1	1	2	1	1	9	7	13	13151	30252	1	1	2	4	1	6	1.206683203	3	3
386514406	2	2	2	2	2	2	3	3	4	2	2	3	3	3	3	3	3	3	3	3	3	3	3	3	3	1987	2	2	3	5	1	6	4	34	34029	8087	2	2	7	1	11	5	0.512023716	1	3
386514415	1	3	3	4	9	3	9	1	2	4	3	2	3	3	3	2	2	3	3	4	3	2	3	3	2	1957	1	1	2	1	5	97	3	51	51067	24151	1	1	1	2	1	1
386514832	1	3	3	5	3	3	4	3	2	3	2	4	3	3	3	2	3	3	2	4	1	3	3	4	1	1976	1	1	4	5	1	11	5	17	17031	60625	1	1	2	4	1	5
386515196	2	3	3	2	1	3	2	1	1	3	3	2	4	2	2	2	1	4	2	5	2	2	3	1	1	1989	2	1	2	5	7	8	4	31	31153	68046	1	1	7	3	1	6	0.701777438	2	3
386515202	3	2	2	2	1	1	2	1	1	3	3	1	5	3	1	2	2	3	4	4	2	2	3	2	2	1961	1	2	4	1	2	8	3	37	37077	27565	1	1	1	3	2	2	1.470297236	1	2
386515556	1	2	2	2	2	4	2	1	1	1	2	1	5	5	1	1	1	5	4	5	1	1	2	2	2	1949	1	1	2	3	5	4	3	45	45051	29572	1	1	1	2	10	6
386516481	2	3	3	9	2	2	2	1	1	1	2	3	4	4	3	2	2	4	3	3	3	2	3	3	3	1989	2	1	3	5	2	2	1	19	19153	50315	1	1	6	2	10	6	0.617840806	2	3
386516868	3	2	2	4	4	4	6	1	1	1	2	1	5	5	1	1	1	5	3	5	1	1	1	2	2	1955	2	1	2	1	5	2	1	35	35005	88201	1	1	1	3	2	5
386517150	3	3	3	4	3	3	6	2	4	4	4	2	4	4	3	2	2	4	4	4	2	4	2	2	3	1950	2	1	1	1	5	97	4	42	42009	15537	1	1	2	5	1	1
386517740	2	2	2	2	2	3	3	2	2	4	2	3	3	2	2	2	2	3	3	4	3	2	4	4	4	1944	1	1	2	1	5	11	6	51	51133	22539	1	1	2	4	11	6	0.90499161	3	3
386517853	3	2	1	2	3	3	7	3	2	3	2	2	4	4	1	2	2	4	2	3	1	2	2	2	2	1937	2	1	2	4	5	3	5	34	34023	8817	1	1	2	3	2	4	1.041990403	2	3
386519666	2	3	3	2	9	9	2	1	1	3	3	2	4	2	1	4	2	4	4	2	1	1	3	2	2	1952	2	1	2	3	9	1	4	33	33011	3244	1	1	4	6	11	6
386519723	1	3	3	8	5	5	7	1	1	2	3	2	4	2	2	3	2	4	4	4	3	2	2	3	2	1949	2	1	2	4	5	7	6	36	36093	12309	1	1	1	2	2	2
386519725	1	3	2	2	1	1	5	1	1	2	2	1	5	5	1	1	1	4	4	5	2	2	2	1	1	1989	2	1	3	1	1	7	6	13	13223	30141	2	2	7	4	3	2
386520391	2	3	3	3	3	5	6	3	2	3	4	2	3	5	3	2	2	4	2	4	2	3	2	3	2	1966	1	2	2	1	1	97	2	28	28085	39601	1	1	1	3	1	3	1.370756604	2	3
386522017	3	3	3	5	2	6	6	1	1	2	3	1	3	5	3	1	3	4	2	5	2	3	4	4	3	1953	1	1	1	1	6	97	1	55	55059	53143	1	1	1	1	11	6
386522023	1	3	3	2	6	9	3	2	1	4	2	2	2	3	3	3	4	3	3	3	3	3	3	3	3	1986	2	1	2	5	5	1	7	53	53063	99037	1	1	2	6	1	4
386522090	2	3	3	2	2	2	2	1	1	1	4	1	4	4	2	2	2	4	3	4	2	2	2	2	2	1960	2	2	2	4	4	2	2	17	17031	60621	1	2	7	2	1	4	0.833190045	3	3
386523870	3	3	2	6	5	6	7	2	2	3	4	5	2	3	2	3	2	2	3	4	2	2	3	4	2	1982	1	1	3	5	1	8	7	34	34037	7462	1	1	2	5	1	5	0.652661	3	3
386523874	1	3	3	4	3	3	5	1	1	1	1	1	4	4	1	1	1	5	4	5	1	1	1	2	2	1956	1	1	2	5	6	3	1	19	19015	50036	1	1	1	6	1	5	0.986536591	1	3
386523878	2	3	2	5	5	5	5	3	1	2	3	3	3	3	3	3	3	3	3	3	3	2	2	3	3	1958	1	1	2	1	6	4	1	29	29119	64831	1	1	1	3	1	5	0.986536591	3	3
386524337	3	3	3	2	2	3	3	3	4	3	3	2	2	2	2	2	3	3	3	4	2	2	2	4	2	1955	1	1	2	1	1	97	1	27	27013	56001	1	1	1	4	1	2
386524637	2	2	2	1	2	2	5	1	1	1	2	2	2	4	2	2	2	4	2	4	2	2	2	2	2	1953	2	3	2	5	4	97	1	12	12086	33161	1	1	1	3	2	2	3.373316257	3	3
386525921	3	3	3	1	1	1	1	1	1	1	1	1	4	5	1	2	2	2	2	1	1	1	1	2	1	1983	2	1	1	6	6	2	2	36	36029	14201	1	1	1	1	1	5
386528034	2	3	1	1	2	3	2	1	1	1	2	1	4	5	2	1	2	5	5	5	1	2	1	3	2	1955	1	1	2	5	6	2	1	6	6071	91762	1	1	1	2	1	6
386530321	2	3	3	3	3	2	4	3	2	3	4	2	4	4	2	2	2	4	4	4	2	2	1	2	2	1965	1	1	2	3	1	3	5	48	48113	75042	3	2	7	4	2	2	1.191523163	1	3
386530355	1	3	3	5	5	5	5	3	4	2	2	3	3	3	3	3	3	3	3	3	3	3	3	3	3	1978	2	1	2	3	7	1	8	54	54065	25411	3	2	7	6	11	4	0.487610327	3	3
386530397	3	2	2	2	2	2	3	1	1	2	2	1	5	5	2	2	1	5	4	5	1	2	1	2	2	1978	1	1	3	6	3	7	1	42	42003	15227	1	1	1	2	10	6
386531149	1	3	2	1	1	3	4	3	2	3	3	2	5	3	1	2	2	4	4	4	2	1	2	3	3	1956	1	1	1	1	4	4	3	23	23031	4093	2	2	7	3	10	5
386531910	2	3	3	3	5	7	8	1	1	1	3	2	2	3	3	3	2	4	2	4	2	2	2	4	4	1958	1	2	3	6	4	2	1	25	25003	1247	1	1	1	2	1	6
386532266	3	3	3	3	3	3	3	1	1	1	4	2	3	4	3	3	3	3	2	3	2	2	2	2	1	1956	2	3	2	5	6	2	3	9	9009	6520	1	2	7	3	12	6	1.300183646	1	3
386534207	1	3	3	2	2	2	5	3	1	2	3	2	3	4	2	2	2	4	3	4	3	2	2	3	3	1978	2	3	2	1	2	2	8	17	17031	60409	3	2	7	3	11	1	0.768893452	1	3
386534211	2	3	2	3	1	1	5	1	1	2	2	1	3	4	2	1	2	4	2	5	2	2	3	4	3	1979	2	1	2	1	7	4	4	42	42069	18452	1	2	7	3	2	3	0.440913943	3	3
386534243	3	3	1	3	2	2	3	1	1	2	2	2	4	5	3	3	2	4	3	4	2	2	2	2	2	1976	2	1	2	1	1	7	2	18	18061	47161	1	1	1	2	11	6	0.414642985	2	3
386535844	1	2	2	1	1	1	2	2	2	3	3	2	5	2	1	1	2	4	5	4	3	1	2	3	2	1981	1	1	3	5	6	97	5	9	9009	6513	3	2	7	3	11	5	0.542918168	3	3
386535998	1	3	2	5	4	4	5	1	1	2	3	3	5	5	1	2	1	4	3	5	1	1	1	1	1	1987	2	2	3	5	2	5	3	17	17031	60104	1	1	1	2	9	5	0.481515826	1	3
386536059	2	2	3	5	5	5	5	1	2	3	3	3	3	3	3	3	3	3	3	3	3	2	3	4	3	1973	1	1	3	1	4	2	2	39	39155	44417	3	2	7	6	1	4	0.90848649	2	3
386536074	3	3	3	5	5	7	6	2	2	4	4	2	4	3	2	2	2	2	2	4	3	3	2	3	3	1974	1	1	3	1	6	4	7	18	18071	47229	1	1	2	4	2	4	0.770697535	1	3
386536106	1	3	3	1	1	1	3	1	1	1	1	2	2	3	2	2	3	4	3	4	2	3	3	3	3	1954	1	1	1	1	1	97	1	17	17031	60107	1	1	1	2	11	6
386536108	2	3	3	3	4	2	4	1	1	1	2	1	3	3	2	2	2	4	3	3	2	1	3	3	2	1998	2	1	3	5	8	6	2	50	50019	5855	1	1	1	1	1	4	0.661504295	1	3
386536132	3	3	3	1	1	2	7	2	4	4	4	3	3	3	3	2	2	4	5	4	2	2	2	3	4	1974	2	1	2	1	2	5	7	26	26015	49073	1	1	2	5	1	1
386536147	1	3	2	1	1	2	7	1	1	1	1	2	2	4	3	2	3	4	2	4	2	3	2	3	3	1953	1	1	2	1	5	10	1	33	33009	3774	1	2	7	1	9	3
386537753	2	3	3	5	2	5	7	1	1	2	4	2	3	4	2	3	1	2	2	4	2	2	1	3	4	1978	1	2	4	1	1	8	2	48	48029	78251	1	2	7	2	11	6	1.083888434	2	3
386537846	1	3	3	4	2	4	6	1	1	2	4	2	4	3	3	2	2	4	3	4	1	3	2	4	3	1980	2	1	2	1	7	3	6	6	6115	95961	2	2	7	6	11	6
386538413	2	3	3	1	2	3	2	1	1	1	3	1	2	4	2	2	2	4	3	4	2	2	3	2	2	1997	2	3	2	5	1	3	3	26	26081	49503	1	1	1	3	11	4	0.797761756	3	2
386538479	3	3	3	1	1	1	3	3	2	2	4	2	4	4	2	2	2	4	3	4	2	2	2	2	3	1989	1	1	4	5	1	3	7	24	24005	21222	1	1	2	4	2	5	4.547265438	2	3
386538517	3	3	3	2	3	3	2	1	1	2	2	3	2	2	4	2	3	2	2	3	3	2	4	4	4	1998	1	1	3	5	8	5	4	17	17123	61540	1	1	7	2	11	5	3.782657489	1	3
386538641	3	3	2	1	1	1	5	1	1	2	3	3	3	3	3	3	3	3	3	3	3	3	3	3	3	1986	2	3	1	1	7	97	8	20	20173	67213	3	2	7	6	2	4
386540261	1	3	3	4	4	6	6	1	2	3	4	3	3	3	2	3	3	3	3	4	3	2	2	2	2	1956	1	1	2	1	1	6	4	26	26125	48442	1	1	1	3	11	6
386540329	2	3	3	8	8	9	5	1	3	2	2	4	4	2	2	3	2	3	3	2	3	1	3	3	2	1964	2	6	2	4	5	1	8	9	9009	6770	1	1	6	3	11	5	1.241633301	3	3
386540364	1	3	3	3	3	3	3	1	2	3	3	2	3	3	3	3	3	3	4	3	3	3	3	3	3	1977	2	2	3	5	4	97	2	24	24510	21218	1	1	1	3	1	5	0.664946645	3	3
386540398	2	2	2	1	1	1	1	1	1	1	2	1	4	2	1	1	1	5	2	2	2	4	2	2	2	1956	1	2	2	1	1	8	1	24	24510	21212	1	1	1	3	1	2	1.370756604	1	3
386540673	1	3	3	8	3	5	2	1	1	2	3	1	5	3	2	2	2	4	4	4	2	1	1	3	3	1958	2	2	2	5	6	97	2	15	15003	96818	2	2	7	6	1	3	0.807647743	1	3
386541063	2	1	3	9	4	4	4	3	4	4	2	3	3	3	3	3	3	3	3	3	3	3	3	3	3	1969	2	2	2	1	4	1	5	51	51740	23704	2	2	7	4	11	4
386541157	3	2	2	5	5	6	5	1	1	1	2	2	3	2	3	2	3	3	2	4	3	2	3	3	3	1963	1	7	2	5	1	4	2	42	42003	15202	1	1	1	1	9	6	0.667138856	2	3
386542044	2	1	2	1	1	1	5	1	2	4	2	1	4	4	1	2	2	4	4	5	2	2	1	4	2	1959	1	1	2	3	6	97	5	18	18063	46234	1	1	2	5	1	4	1.140320506	3	3
386542146	3	3	3	2	1	4	9	3	2	4	4	4	3	2	2	2	2	2	2	3	3	3	3	3	3	1974	2	1	2	1	2	11	7	18	18003	46748	1	1	2	4	1	3	0.530038138	3	3
386542177	3	2	2	1	1	5	4	1	1	1	1	1	3	4	1	1	2	3	4	5	1	1	1	2	1	1954	2	6	2	5	6	5	1	36	36047	11221	1	1	1	3	11	2	2.205259575	2	2
386542184	1	3	3	2	2	5	2	1	2	2	4	2	3	5	2	2	2	3	2	5	2	1	2	4	3	1986	2	2	4	5	2	1	1	12	12086	33181	1	1	1	2	1	4	0.628819406	1	3
386542239	2	3	3	1	1	1	1	1	1	1	1	1	1	1	1	1	1	1	1	2	1	1	1	1	1	1985	2	3	2	5	4	4	7	36	36005	10451	2	2	7	4	11	2	0.676949671	1	3
386542241	2	2	2	2	2	3	4	2	2	2	3	2	2	2	2	2	2	4	4	4	2	2	2	2	2	1980	2	1	2	1	1	5	4	12	12017	34442	2	2	7	4	11	6	0.440913943	1	3
386542242	3	3	3	5	5	5	5	3	4	4	4	3	3	3	3	3	2	2	4	3	3	3	2	2	1	1985	2	1	1	5	1	2	4	16	16027	83651	2	2	7	6	11	4	0.440913943	3	3
386542251	1	2	2	2	2	3	2	1	1	2	3	3	2	2	2	2	3	2	2	3	2	3	3	4	4	1953	1	1	2	1	6	3	2	36	36087	10989	1	1	1	3	2	3
386542375	2	2	3	3	2	4	4	1	1	3	4	2	4	3	2	2	2	3	4	4	1	1	2	2	2	1953	1	1	2	1	5	9	5	42	42017	18077	1	1	2	4	1	4
386543086	3	3	1	2	2	2	4	2	3	3	4	2	4	4	2	2	3	4	2	4	2	2	4	4	3	1955	1	1	1	1	5	11	7	48	48201	77346	1	1	2	5	1	1
386543435	1	3	3	5	5	5	7	3	2	3	4	3	5	3	1	3	3	3	2	3	3	2	2	3	3	1956	1	3	2	3	1	6	4	9	9003	6105	1	2	7	3	11	6	1.537786725	2	3
386544254	1	2	2	2	1	2	2	1	1	2	2	2	3	4	2	3	1	4	3	5	2	2	2	2	2	1986	1	1	3	1	1	9	1	6	6037	90034	1	1	2	2	1	4
386544259	3	3	3	6	2	4	4	1	2	3	4	2	3	3	2	2	3	4	1	5	2	2	3	2	2	1961	1	6	1	2	6	2	2	48	48439	76164	1	1	1	2	11	5	1.311970079	1	3
386544279	2	3	3	2	2	9	3	2	4	4	4	1	5	5	1	1	1	5	3	5	1	1	1	1	1	1976	1	1	3	3	1	3	5	1	6081	94015	1	2	7	3	9	6	0.597753416	1	3
386544329	2	1	3	9	9	9	9	1	1	1	4	3	5	4	1	3	3	2	4	3	4	3	2	2	3	1976	2	1	2	1	1	7	6	39	39139	44906	1	1	2	4	11	4
386544339	3	2	2	3	3	3	5	1	1	2	3	2	3	3	3	3	3	3	2	3	3	2	3	3	3	1959	1	1	2	1	1	10	4	37	37193	28669	2	2	7	3	11	6	1.191523163	1	2
386544351	1	1	1	1	1	2	2	1	1	2	4	3	5	5	1	1	1	5	1	5	1	1	2	3	1	1970	2	2	1	5	9	1	1	51	51810	23453	1	2	7	2	1	5	1.339776231	2	3
386544381	3	2	2	2	3	3	3	1	1	2	2	2	4	3	2	2	2	3	3	4	2	3	3	3	3	1956	1	1	2	1	1	9	1	37	37049	28562	1	1	1	2	9	6
386544382	2	3	3	4	2	3	5	3	2	4	3	3	3	3	2	3	2	3	3	3	2	2	2	2	2	1956	2	3	2	1	5	97	7	50	50027	5143	1	1	2	4	1	7	0.616985666	1	3
386544394	1	3	3	5	3	9	6	2	2	4	4	2	2	2	3	4	2	3	2	3	2	2	2	3	3	1976	2	1	2	1	7	7	7	39	39017	45050	1	1	2	5	2	3	0.530038138	1	3
386545896	2	2	2	3	1	3	7	3	3	3	3	2	5	4	1	2	1	4	3	4	3	2	3	2	2	1980	2	1	2	1	7	4	5	48	48085	75074	1	1	2	3	1	6	0.530038138	1	3
386545915	3	3	2	7	3	8	7	1	1	1	3	1	4	5	2	1	2	5	4	5	1	1	1	2	2	1994	2	1	4	5	1	2	1	21	21179	40004	1	1	1	1	1	3	0.975644608	2	3
386545933	1	2	2	5	4	4	4	3	2	3	2	3	3	3	3	3	3	3	3	3	3	3	3	3	3	1983	1	6	3	5	1	3	8	13	13121	30315	1	2	7	1	11	5
386545959	3	1	1	1	1	1	1	1	2	1	1	2	2	2	1	2	1	1	1	1	1	1	1	1	1	1983	2	2	3	5	7	3	1	22	22071	70126	1	1	1	6	2	5	0.604838473	2	3
386545964	1	2	1	5	1	9	4	2	2	3	3	3	2	2	2	2	2	3	2	2	2	2	2	2	3	1974	1	1	4	5	1	4	4	12	12127	32174	1	1	1	3	2	2	0.562137498	1	3
386546171	2	3	3	4	2	2	2	1	2	2	2	1	4	4	2	1	2	4	4	4	1	2	2	2	3	1993	2	1	4	1	7	8	2	19	19113	52328	1	1	1	3	1	2	0.822989395	1	3
386548406	3	2	2	3	3	4	3	1	1	1	2	2	3	4	3	2	3	3	3	3	3	3	3	2	2	1986	2	2	3	5	4	6	6	42	42091	19090	1	1	1	3	11	5	0.481515826	3	3
386550178	2	3	3	4	4	4	4	1	1	2	4	2	4	2	2	2	2	2	3	4	3	2	3	3	3	1990	2	1	4	1	1	97	8	17	17021	62568	1	1	2	6	11	6	1.052027365	3	3
386550233	1	2	2	2	2	2	3	3	3	2	4	1	3	3	2	1	1	5	3	3	2	2	2	2	2	1983	2	1	2	1	7	6	8	42	42033	15801	1	1	2	6	1	5	0.530038138	2	2
386551536	3	3	3	9	5	5	5	1	1	2	3	2	4	3	2	2	3	2	3	4	3	2	2	3	2	1991	2	1	4	1	1	6	6	26	26015	49333	1	1	2	3	11	5	1.052027365	1	3
386552208	2	3	3	2	1	1	3	1	1	2	3	1	4	4	2	2	1	3	4	5	2	2	2	3	2	1986	1	2	4	5	1	5	2	21	21067	40513	1	1	1	2	1	5	0.764462801	3	3
386552505	1	2	2	7	6	5	4	1	1	2	3	2	2	4	2	2	2	3	4	4	3	1	2	3	3	1989	2	1	4	1	1	6	4	1	1097	36695	1	1	3	6	1	4	0.732443279	3	3
386554320	2	2	2	3	5	5	4	1	1	2	3	2	2	3	2	2	3	4	3	4	2	2	2	2	2	1975	1	1	3	5	1	4	1	12	12103	33702	1	1	1	1	11	6	0.562137498	1	3
386555270	3	1	1	3	3	5	4	1	1	1	2	2	3	4	2	2	2	3	2	3	2	2	2	3	2	1979	1	1	4	5	1	8	1	12	12083	32113	1	1	1	3	11	6	0.637546748	2	3
386556162	1	2	1	1	1	1	1	3	1	2	4	2	4	4	2	2	2	4	3	4	1	1	1	4	2	1995	2	2	3	5	8	6	1	37	37047	28472	1	1	1	3	1	2	1.591029946	1	2
386556166	3	2	3	4	8	8	8	2	2	4	4	1	3	4	3	1	2	3	2	4	2	2	1	4	3	1981	1	1	4	1	1	7	5	40	40101	74401	1	1	2	4	1	2	0.814976025	2	3
386556846	1	3	3	2	1	4	4	1	1	1	2	2	5	3	2	2	1	2	3	5	2	2	2	2	2	1992	2	3	3	6	1	2	3	40	40109	73110	1	1	1	2	11	6
386558197	2	2	1	3	4	3	8	1	1	2	3	2	4	3	2	2	2	4	4	4	2	2	3	4	2	1984	1	1	3	1	1	5	7	47	47077	38345	1	1	7	4	1	2	0.677940447	2	3
386559293	3	3	3	1	1	3	1	1	1	2	4	2	4	3	1	2	2	4	2	4	2	2	2	2	2	1991	2	1	4	5	2	97	8	6	6017	95682	3	2	7	6	11	4
386559305	3	3	2	5	3	9	3	1	1	1	2	1	5	5	1	1	1	5	4	5	1	1	4	3	2	1981	2	1	2	1	4	97	4	17	17031	60458	2	2	7	6	11	6	0.440913943	3	3
386559370	1	3	1	1	1	1	1	1	3	1	1	5	5	5	5	5	5	5	5	5	5	4	3	3	3	1989	2	3	1	3	1	5	7	48	48355	78416	2	2	7	6	11	5
386559801	1	2	2	4	4	6	4	2	2	4	3	2	4	4	2	2	3	4	3	4	3	3	2	5	4	2000	2	1	1	5	2	5	7	33	33015	3077	2	2	7	5	1	1	0.701777438	2	3
386562100	3	3	3	3	3	8	3	2	4	4	2	2	5	2	3	3	3	2	2	2	3	2	4	4	3	1982	1	1	3	3	1	7	4	39	39153	44236	1	1	2	4	12	6	0.652661	1	3
386562110	2	3	3	1	3	4	4	2	4	3	3	2	4	3	2	3	3	3	1	4	2	2	3	3	2	1982	2	1	2	1	7	4	4	36	36075	13126	1	1	2	3	11	6	0.530038138	2	3
386562182	1	2	2	1	1	1	2	1	2	3	3	1	4	5	3	1	2	4	2	5	2	2	1	2	2	1980	1	1	3	5	1	7	1	34	34029	8087	1	1	1	2	2	2	0.510569496	3	3
386562326	3	2	1	2	1	2	1	1	1	2	2	1	4	3	2	2	2	4	3	4	2	2	2	2	2	1981	2	1	2	6	7	5	3	42	42101	19145	1	1	1	3	2	6	0.414642985	3	3
386564044	2	3	3	3	3	4	3	1	1	2	4	1	1	5	1	2	2	4	4	4	1	1	1	2	1	1975	1	1	3	1	1	6	7	39	39149	45302	1	1	2	5	11	6
386564077	1	2	1	1	1	2	1	3	2	3	3	1	5	4	1	3	1	4	5	4	2	1	3	2	2	1975	1	1	3	3	2	4	4	26	26157	48723	1	2	7	3	10	6	0.641107242	2	2
386564091	3	3	3	2	2	4	4	3	1	3	4	2	2	2	2	2	2	3	2	4	2	2	2	4	4	1988	2	1	4	3	1	4	8	18	18141	46561	1	1	3	3	11	2	0.414796798	3	3
386564097	2	3	3	3	3	3	3	1	1	2	2	2	4	3	2	2	2	3	2	3	2	2	3	3	2	1985	1	1	3	1	4	2	3	51	51105	24244	1	1	1	2	10	5
386564150	1	3	2	5	5	5	5	1	1	3	3	2	3	4	3	3	2	4	3	4	3	2	2	3	2	1977	2	4	2	1	2	6	4	42	42045	19013	1	2	7	3	2	5	0.704687417	3	3
386564234	2	3	3	2	2	2	2	2	2	4	3	1	3	4	2	3	2	2	2	2	2	1	2	4	2	1974	1	6	3	1	8	7	4	42	42069	18509	1	1	2	3	2	4	0.524353806	1	1
386564562	1	3	3	3	2	3	4	1	1	2	3	2	3	4	3	3	2	4	4	4	2	2	2	3	3	1989	2	1	3	1	1	9	6	26	26163	48185	1	1	2	3	11	6	1.052027365	2	3
386565988	1	3	2	3	3	5	3	1	1	2	3	3	3	3	2	2	2	3	2	4	2	2	4	3	2	1988	2	1	3	5	7	6	2	55	55075	54143	2	2	7	6	12	4
386566034	2	3	3	2	2	2	2	1	2	3	4	1	4	5	2	2	2	4	2	4	2	2	2	3	2	1974	1	1	3	1	6	4	8	21	21195	41560	1	2	7	4	1	5	0.597753416	3	3
386566035	3	3	3	1	1	1	1	1	1	1	2	1	4	5	3	2	1	5	5	4	1	2	2	3	2	1997	2	1	3	6	8	8	8	49	49045	84074	2	2	7	6	10	4
386566066	1	3	3	1	1	1	1	1	2	1	1	1	4	4	1	1	2	4	4	4	1	1	1	2	2	1978	2	2	4	1	1	8	3	35	4027	85364	1	1	1	1	2	1	0.604838473	2	3
386566075	3	2	2	5	7	8	6	1	1	1	2	2	4	3	2	3	2	4	4	2	2	2	4	3	2	1979	1	1	3	1	4	2	3	28	28047	39560	1	1	3	1	9	6	0.478623904	3	3
386567901	2	3	2	2	2	2	4	3	1	2	3	2	5	4	1	3	1	4	4	4	1	1	1	1	1	1999	2	6	1	5	8	1	3	26	26163	48239	2	2	7	6	1	4	1.65938528	3	3
386567910	2	1	1	2	2	2	3	1	1	2	3	2	4	4	2	2	2	4	3	4	3	2	3	2	2	1987	1	2	3	1	1	7	8	24	24510	21207	1	1	2	3	1	1
386568119	3	3	1	5	5	5	5	3	4	2	3	3	3	3	3	3	3	3	3	3	3	3	3	3	3	1986	2	7	2	1	1	97	4	26	26037	48906	2		7	1	2	3
386568892	1	3	2	5	5	5	5	1	1	2	3	1	1	3	3	1	1	3	3	3	1	2	1	3	5	1989	2	1	1	5	7	97	2	21	21111	40214	1	1	1	3	10	6
386570775	3	8	2	4	5	5	6	2	2	3	3	3	3	3	2	3	2	1	4	3	3	3	4	2	3	1983	1	1	3	3	1	3	4	29	29077	65804	2	2	7	3	11	2
386570881	1	3	3	5	5	5	5	2	2	4	4	5	5	2	1	2	2	4	4	4	2	1	2	3	2	1975	1	1	4	1	4	4	4	47	47179	37604	1	1	2	5	1	6	0.718580378	3	3
386572936	2	3	3	5	6	9	9	3	2	4	4	4	4	4	2	4	2	2	4	4	3	2	2	4	4	1989	2	1	3	1	7	6	7	29	29037	64747	1	1	2	5	10	6	1.052027365	1	3
386572987	1	3	3	3	2	6	2	1	1	2	3	2	5	5	1	2	1	4	5	4	2	1	2	2	1	1982	1	2	4	5	2	2	2	37	37135	27516	1	1	1	3	10	6	0.764462801	2	2
386573678	1	1	1	9	8	9	8	3	3	3	4	5	1	1	5	5	5	1	1	1	5	5	5	5	5	1982	1	3	4	1	1	97	4	36	36059	11561	1	1	2	6	11	6
386573694	3	3	3	4	2	4	4	3	1	2	3	2	3	3	2	3	2	4	3	3	2	4	4	3	2	1998	2	1	3	5	8	97	7	36	36069	14424	1	1	2	4	2	3	0.845600958	3	3
386573758	2	2	2	4	3	3	6	1	1	1	2	2	2	2	1	2	1	3	4	4	3	2	3	2	2	1998	2	1	3	5	8	9	4	39	39105	45771	1	2	7	3	11	5	0.703415897	3	2
386573779	2	1	2	3	3	3	3	1	1	1	2	1	2	2	2	2	2	2	2	2	2	2	2	2	2	1986	1	1	4	1	1	15	5	36	36061	10018	1	1	3	3	2	3	0.383298583	1	1
386573808	1	3	3	2	2	3	7	1	1	2	3	2	4	4	3	2	2	4	3	4	2	4	2	3	2	1989	2	1	3	6	1	3	4	17	17119	62040	1	1	1	1	10	6
386573859	3	3	3	5	5	5	5	1	2	3	2	2	2	4	4	2	2	2	2	2	2	2	2	2	2	1981	2	2	3	1	1	1	1	45	45059	29325	1	1	1	3	1	1	0.604838473	3	2
386573870	1	3	2	3	3	5	5	1	1	1	2	2	3	3	2	1	2	2	2	4	3	3	2	2	3	1975	1	1	4	1	9	8	2	34	34023	8540	1	1	1	2	10	6	0.510569496	1	3
386573895	2	3	3	6	4	4	6	3	2	3	4	2	4	4	2	2	2	3	3	4	2	2	2	2	2	1976	1	2	4	1	1	5	1	48	48113	75180	1	1	1	6	11	5	1.019307152	2	3
386575689	3	1	1	4	5	4	3	1	1	3	2	2	3	3	4	3	3	4	2	4	3	3	3	3	3	1992	2	1	3	5	2	3	3	12	12117	32750	1	1	1	4	11	5
386575739	3	3	3	1	1	9	9	1	1	1	3	1	5	5	1	1	1	5	1	5	1	1	1	5	5	1982	2	1	1	1	4	2	2	23	23025	4937	2	2	7	5	7	6
386575838	2	2	2	5	4	6	5	2	4	4	4	2	3	3	2	2	3	4	1	4	2	3	2	3	3	1987	2	1	1	5	6	2	7	1	1053	36502	1	1	2	5	1	7	0.530038138	2	3
386577373	1	3	2	2	2	2	4	1	1	1	1	2	4	4	2	3	3	4	4	4	3	3	3	3	3	1996	1	6	3	5	8	7	1	51	51087	23233	1	1	1	1	5	4	3.734627513	1	2
386577833	1	3	2	3	1	9	3	1	1	2	3	1	5	5	1	1	1	5	5	5	1	1	1	1	1	1992	2	1	3	1	2	4	2	39	39049	43224	1	2	7	2	5	5	0.875132373	2	3
386577980	3	3	3	4	4	4	4	1	1	2	2	2	4	3	2	2	2	3	4	4	2	2	2	2	2	1977	1	1	2	5	1	5	4	26	26049	48433	1	1	2	3	10	6	0.527182133	2	3
386579468	3	3	3	1	2	4	2	1	1	2	4	3	2	4	2	4	3	4	2	2	2	3	1	2	3	1995	2	3	2	5	2	2	3	13	13121	30328	2	2	7	6	11	7
386579474	2	3	3	5	5	5	5	1	1	2	2	2	3	5	1	3	2	5	3	3	3	3	3	3	3	1992	2	2	3	5	8	1	2	39	39035	44114	1	1	1	3	12	7	1.591029946	3	3
386579782	2	3	3	2	2	1	3	1	1	1	2	1	3	4	2	1	2	4	4	4	2	1	2	2	2	1992	2	7	3	1	1	97	4	4	4013	85008	1	1	5	3	3	2	1.211274911	1	3
386580661	3	3	3	5	5	5	9	1	1	2	4	3	2	2	3	2	3	3	2	4	2	3	3	3	3	1979	1	1	3	1	1	8	7	55	55133	53029	1	1	2	4	11	6	0.652661	1	3
386580703	2	3	3	6	7	5	7	1	1	3	4	2	4	5	3	2	3	4	4	5	1	2	1	4	3	1998	2	6	2	5	7	6	3	6	6029	93309	2	2	7	1	11	6	1.411458124	2	3
386580709	1	3	3	4	3	4	3	1	1	1	2	2	4	5	2	2	2	3	2	4	3	2	4	4	3	1998	2	1	2	5	8	97	2	42	42091	19426	1	1	7	3	1	4
386582544	2	3	3	2	5	9	6	1	2	3	1	1	5	4	1	1	3	2	3	1	4	1	2	2	3	1990	2	1	3	5	6	1	5	18	18003	46815	1	2	7	3	11	6
386582875	2	3	3	1	2	2	4	3	3	3	4	4	2	2	2	2	2	3	3	3	3	2	1	2	3	1998	2	1	2	1	1	6	4	20	20061	66441	2	2	7	3	11	6	0.701777438	1	3
386583859	1	3	3	1	1	1	1	1	1	1	1	1	5	5	1	1	1	5	5	5	1	1	1	1	1	1983	1	1	4	5	1	12	7	36	36047	11206	1	1	1	1	8	5	0.510569496	2	1
386584192	3	3	3	2	2	3	3	1	2	3	3	2	3	5	2	3	2	5	4	4	2	2	2	2	2	1997	2	2	2	5	8	1	4	18	18003	46807	2	2	7	2	12	3
386584257	1	3	3	2	2	3	3	3	2	3	3	2	4	2	2	2	2	4	4	4	2	2	2	3	2	1976	2	1	2	1	7	10	8	26	26087	48444	1	1	2	3	1	4
386584260	2	3	3	2	2	2	2	1	2	3	2	2	3	3	2	2	2	3	3	4	2	2	4	3	3	1994	2	1	3	1	1	7	6	5	5125	72019	2	2	7	3	1	3	1.037459518	3	2
386584283	1	3	3	9	4	4	4	3	1	2	3	2	4	4	2	2	2	4	3	4	2	2	2	2	2	1995	2	4	3	5	8	4	4	6	6047	95322	1	1	1	3	10	6
386584307	2	1	1	1	1	1	1	1	1	1	1	1	1	1	1	1	1	1	1	1	1	1	1	1	1	1973	1	2	4	5	1	7	1	47	47157	38105	1	1	1	3	1	2	1.470297236	1	2
386584458	2	3	2	9	9	5	9	2	2	4	4	5	3	2	3	4	4	1	2	3	5	3	4	5	5	1974	1	1	4	5	4	4	4	42	42049	16511	1	1	2	5	11	6	0.652661	2	3
386584794	3	3	3	2	2	2	3	1	1	2	3	3	1	1	2	3	2	2	3	2	3	2	1	4	3	1992	2	1	2	5	4	97	8	32	32003	89031	1	1	1	6	9	5	0.65996346	2	3
386586177	2	3	3	2	2	2	6	1	1	2	2	2	2	5	2	1	2	4	3	5	1	2	1	2	2	1979	1	1	4	1	1	5	4	53	53033	98001	2	2	7	2	1	4	0.616657695	3	3
386586330	1	3	3	5	5	5	5	2	4	4	4	2	3	3	3	3	3	3	3	3	3	3	3	3	3	1980	2	1	2	1	7	4	4	1	1095	35950	2	2	7	6	11	6
386587837	3	3	2	3	3	4	5	1	2	3	4	1	3	4	3	2	2	4	4	4	1	2	1	4	3	1979	2	3	1	1	7	3	5	45	45055	29078	1	1	2	4	1	5	1.493177905	1	3
386588220	1	3	2	2	2	4	2	1	1	2	2	2	4	4	2	2	2	4	4	4	3	2	2	2	2	1994	2	1	4	1	2	3	7	42	42045	19014	2	1	2	5	1	1	0.845600958	1	3
386588761	3	3	3	9	9	9	9	1	2	4	4	4	4	3	2	1	5	4	2	4	2	5	4	4	4	1995	1	3	3	5	1	12	3	48	48091	78130	1	1	6	5	11	2
386589106	2	3	3	1	1	9	1	3	4	3	4	2	2	2	2	2	3	3	3	3	3	1	2	3	5	1979	1	1	2	3	6	1	4	39	39155	44485	1	1	1	6	11	2	0.412408763	2	3
386589511	2	2	2	5	5	5	5	3	4	4	4	5	5	5	5	5	5	5	5	5	5	5	5	5	5	1989	2	2	2	5	8	1	8	5	5091	71854	3	2	7	6	11	7	0.972190148	1	3
386589748	1	3	3	2	2	4	1	2	2	4	3	2	4	2	2	2	2	4	2	4	2	2	2	4	4	1975	1	1	4	5	6	3	4	17	17019	61821	2	2	7	3	11	5	0.641107242	1	3
386590317	2	3	3	5	4	5	5	1	1	2	3	3	4	4	2	2	2	4	3	4	3	2	3	2	2	1990	2	1	3	5	8	6	4	55	55127	53184	2	2	7	3	11	6
386590446	2	3	3	7	5	5	5	1	1	2	3	3	3	2	3	3	3	3	3	3	3	3	3	3	3	1981	2	1	1	5	7	1	5	33	33011	3103	2	2	7	3	12	5	0.440913943	1	3
386591010	3	2	2	2	3	2	1	3	4	4	4	2	2	2	2	2	2	2	2	2	2	2	2	2	2	1991	2	2	2	5	8	2	8	12	12103	33709	3	2	7	6	11	7	0.972190148	3	2
386591386	1	3	3	5	5	5	5	2	4	4	4	3	4	2	2	2	2	4	3	4	3	2	3	2	2	1978	1	1	4	5	6	4	7	39	39141	45601	1	1	2	5	1	6	0.652661	2	3
386592071	3	3	3	3	4	7	4	1	1	1	3	3	4	4	2	2	3	3	3	5	3	2	1	3	3	1982	1	1	4	5	1	6	6	29	29123	63645	1	1	2	4	1	5	0.652661	2	3
386592076	1	3	3	3	1	1	1	2	4	4	4	1	3	5	3	1	3	5	1	5	1	3	1	3	3	1980	2	1	2	1	7	5	7	26	26113	49651	1	1	2	5	11	4	0.530038138	3	3
386592123	2	2	3	5	3	3	3	3	4	2	4	3	3	3	3	3	3	3	3	3	3	3	3	3	3	1989	2	3	3	5	8	1	5	12	12009	32909	1	2	7	3	9	2	1.949672353	3	3
386593669	1	3	3	9	9	9	9	2	4	4	4	5	5	5	5	5	5	5	5	5	5	5	5	5	5	1974	2	1	1	1	7	97	2	21	21011	40371	2	2	7	3	2	6
386594145	2	3	3	4	3	4	4	1	1	2	2	2	3	4	2	2	2	2	3	4	2	3	2	2	2	1997	2	1	3	5	8	2	2	29	29019	65203	1	1	1	3	2	5
386594173	2	3	2	5	2	5	5	3	2	2	4	3	3	3	3	3	3	3	3	3	2	3	2	3	3	1990	2	1	2	3	7	1	8	42	42033	15801	2	2	7	6	12	5	0.701777438	2	3
386594192	3	3	2	4	4	4	7	1	1	2	2	2	3	3	2	2	2	4	2	4	3	3	2	4	4	1988	2	1	3	5	7	2	1	55	55025	53713	1	1	1	1	10	5	0.552526415	1	3
386594215	1	2	3	6	4	8	7	1	1	1	3	3	4	2	3	3	2	3	4	4	3	4	4	4	4	1983	1	1	3	1	1	4	3	37	37081	27265	1	1	1	2	9	6	0.637546748	2	2
386594233	3	3	3	5	5	9	9	1	2	3	4	2	2	3	2	2	2	3	2	2	2	1	1	1	1	1974	2	1	2	6	6	2	1	55	55035	54701	2	2	7	3	11	6	0.440913943	2	3
386594242	2	2	2	3	2	4	5	1	1	2	2	3	2	3	3	3	3	2	1	3	4	4	4	4	4	1985	2	1	2	1	1	4	3	12	12071	33907	1	1	1	3	9	6	0.414642985	1	3
386594251	2	3	2	3	2	5	5	1	1	2	3	2	2	4	2	3	3	3	3	3	3	2	3	2	3	1980	1	1	3	5	6	97	7	13	13045	30116	1	1	2	5	2	5	0.814976025	3	3
386594252	1	3	3	3	3	3	5	1	1	2	2	2	4	3	2	3	2	4	4	4	3	2	4	3	3	1988	2	1	2	5	1	6	3	48	48213	75752	1	1	1	1	1	5	0.414642985	3	3
386594278	1	3	3	4	3	5	4	1	1	2	4	2	4	2	1	2	2	2	2	3	2	2	2	3	3	1992	2	1	3	5	1	5	8	26	26065	48912	3	2	7	6	11	6
386594546	3	3	3	3	2	7	7	1	1	2	3	4	2	2	2	4	2	2	4	2	4	1	4	4	2	1991	2	1	4	5	8	3	5	31	31055	68114	1	1	3	3	10	6
386594704	2	3	3	4	1	7	8	1	2	2	4	3	4	2	1	1	1	4	3	1	1	1	1	2	2	1973	2	1	2	1	1	9	4	37	37151	27317	1	1	2	5	11	6	0.925902641	3	3
386595020	1	1	1	2	2	2	2	3	1	2	4	3	3	3	3	3	2	3	2	2	2	2	1	2	2	1987	2	1	2	1	4	2	1	12	12031	32256	1	1	1	6	6	7	0.414642985	2	3
386596023	1	3	2	3	2	5	3	2	4	4	3	2	4	3	2	2	1	4	4	4	3	2	3	3	2	1987	2	1	2	1	9	4	7	46	46013	57401	1	1	6	5	3	2	0.311283909	2	2
386596111	3	3	3	5	5	5	5	3	4	4	4	3	3	3	3	3	3	3	3	3	3	3	3	4	3	1997	2	1	1	5	4	1	8	17	17099	61301	1	2	7	6	1	6
386598812	3	2	1	1	1	1	5	1	2	3	4	1	3	5	2	1	2	5	3	1	1	3	2	3	3	1982	2	1	2	1	5	9	7	4	4013	85308	1	1	2	4	1	6	0.530038138	2	3
386598827	2	3	3	2	2	2	4	1	1	1	2	2	4	2	2	2	2	2	4	2	2	2	2	2	4	1991	1	2	3	5	1	3	1	8	8041	80916	1	2	7	3	9	6	4.49443714	1	3
386599227	2	2	2	3	3	3	4	1	2	3	2	3	5	2	1	3	2	2	1	3	3	1	3	2	2	1996	2	1	3	6	7	2	7	37	37085	27546	1	1	2	4	1	4	1.247166528	1	2
386600629	3	3	2	2	2	2	2	1	1	2	2	1	5	4	1	1	1	4	4	5	1	2	1	2	1	1973	1	1	4	5	1	4	4	26	26121	49441	1	1	1	2	12	6
386601756	2	3	3	5	4	4	5	3	2	3	4	3	3	3	3	2	2	3	2	3	3	2	3	3	3	1991	2	1	2	1	7	5	7	41	41043	97355	1	1	2	5	9	6	0.843631309	3	3
386601864	3	2	1	1	1	1	2	1	1	2	2	1	5	5	1	1	1	5	4	5	1	1	1	2	1	1993	2	1	2	1	7	2	7	1	1125	35444	1	1	2	4	1	4	0.932978748	1	3
386601880	1	3	2	2	2	8	2	1	1	1	2	1	4	4	1	2	1	4	4	5	1	2	1	2	1	1979	2	1	2	6	7	97	4	17	17163	62232	2	2	7	5	11	5	0.440913943	1	3
386601931	2	2	2	2	1	1	2	3	1	3	4	2	5	5	2	2	2	4	4	5	2	2	1	2	2	1975	2	3	2	1	1	9	4	9	9011	6340	1	2	7	5	11	1	0.768893452	1	3
386601956	3	2	2	4	3	4	4	1	1	3	2	2	3	3	2	2	2	3	3	4	2	2	1	3	2	1986	1	1	4	6	1	8	2	26	26081	49507	1	1	1	3	1	5	0.510569496	1	3
386601975	1	3	3	3	3	3	4	1	1	2	3	2	2	2	2	3	2	3	3	3	3	3	3	3	3	1981	1	1	4	1	6	4	6	42	42065	15825	1	1	2	4	1	4	0.652661	1	3
386602061	2	1	1	2	4	7	1	1	3	3	3	1	3	5	2	4	1	3	5	1	4	1	3	5	1	1974	2	3	1	4	1	9	3	12	12021	34116	1	2	7	3	2	6
386602134	2	3	3	2	2	3	2	1	1	2	4	2	2	3	2	2	2	4	4	3	2	2	2	2	2	1982	2	1	2	5	1	2	2	36	36029	14004	1	2	7	4	11	5	0.440913943	3	3
386602179	3	3	3	5	3	4	4	3	2	3	4	2	5	5	1	1	1	4	3	5	2	3	2	3	2	1987	2	1	2	5	7	4	6	4	4027	85365	1	2	7	6	11	5	0.440913943	3	3
386602269	1	2	1	3	2	2	3	2	2	2	2	3	3	2	3	3	3	2	1	3	2	3	2	3	2	1978	1	4	3	1	1	4	7	25	25017	2143	1	1	2	4	6	2	0.524353806	3	1
386602619	1	2	2	2	1	4	2	3	2	2	3	2	3	3	3	3	3	3	3	3	2	3	2	3	3	1989	2	1	1	5	7	4	4	51	51740	23702	2	2	7	6	11	6	0.776101394	2	2
386603384	3	3	2	2	2	6	3	1	1	1	2	2	4	2	2	2	2	4	3	4	2	2	2	2	4	1975	2	1	2	3	6	3	3	45	45051	29582	1	2	7	3	1	5	0.487610327	2	1
386603419	2	3	3	3	3	4	5	1	1	3	2	3	3	3	3	3	3	2	1	3	4	3	3	3	2	1995	2	1	2	5	1	1	8	6	6041	94903	2	2	7	2	11	7
386603482	3	3	2	1	1	1	1	3	1	4	4	5	5	5	1	1	1	2	1	5	2	1	1	2	1	1989	2	2	2	1	1	1	1	28	28151	38756	1	1	1	5	11	5	0.91426418	1	1
386603533	1	3	3	1	1	5	1	1	1	2	3	2	3	5	1	2	2	3	4	3	2	2	1	2	3	1993	2	3	2	5	8	9	8	6	6073	92130	2		7	2	11	6
386603682	2	1	2	2	2	8	2	1	1	1	2	2	2	2	1	2	1	3	3	2	2	2	2	1	2	1988	2	3	1	1	7	2	8	12	12011	33065	1	1	1	4	2	2	1.370232224	1	3
386605081	1	2	1	5	3	9	5	1	1	2	3	2	3	4	3	2	2	3	2	5	2	2	3	2	2	1990	2	2	2	5	9	5	2	45	45051	29577	1	2	7	3	3	5	0.972190148	3	1
386605084	2	2	3	2	2	2	3	3	2	4	3	2	2	2	2	2	2	2	2	4	3	2	3	3	3	1982	1	1	4	1	2	8	4	24	24017	20637	1	1	2	3	1	5	0.814976025	2	3
386605111	3	2	2	1	1	3	3	1	1	1	2	1	4	2	2	2	2	4	4	4	2	2	2	2	2	1983	1	1	4	1	1	9	2	34	34029	8527	1	2	7	1	5	6	0.542918168	2	3
386605124	2	3	3	4	5	4	8	3	1	3	2	2	4	4	2	2	2	4	2	4	2	2	2	2	2	1992	2	1	3	6	4	97	8	55	55101	53405	2	2	7	6	11	6
386605172	3	3	3	5	5	5	5	3	1	3	4	3	3	3	3	3	3	3	3	3	3	3	3	3	3	1986	2	1	2	5	4	97	8	18	18117	47454	2	2	7	6	11	3	0.440913943	1	3
386606896	2	1	1	2	3	4	4	1	1	1	2	2	2	4	2	2	2	4	3	3	3	3	3	3	3	1995	1	1	3	5	1	4	1	22	22019	70605	2	2	7	6	10	6
386607291	1	3	3	5	5	5	5	2	2	4	2	2	3	3	3	1	2	3	3	4	3	2	3	3	3	1974	1	1	2	1	1	6	4	26	26121	49442	1	1	3	4	1	2	0.309606617	1	3
386609060	2	2	1	1	1	2	2	1	1	2	2	2	5	4	1	1	1	4	4	4	2	1	3	4	2	1990	2	1	3	5	1	3	2	1	1003	36542	3	2	7	2	9	6	1.037459518	3	3
386609110	3	2	2	2	2	6	1	1	1	2	1	1	4	4	1	1	1	4	3	5	1	2	1	2	1	1997	2	1	3	5	1	2	2	16	16001	83702	2	2	7	6	11	4	0.875132373	2	3
386609137	3	3	2	4	3	4	3	2	4	4	2	2	4	2	2	2	2	2	2	4	2	2	3	2	2	1998	1	3	3	1	2	2	7	29	26099	48310	1	1	2	5	1	2	2.732593176	2	3
386610547	1	2	2	8	9	9	9	1	1	1	3	4	1	1	4	4	5	2	2	2	4	2	4	5	5	1974	2	1	2	3	9	12	4	45	45051	29579	2	2	7	6	10	6	0.487610327	2	3
386610595	1	3	3	2	2	4	5	1	3	2	3	2	4	3	2	3	2	4	4	4	2	1	2	2	2	1986	2	1	2	1	7	4	4	17	17051	62418	1	2	7	3	1	4	0.440913943	3	3
386610797	3	3	3	5	5	5	5	1	1	2	4	3	4	4	2	2	2	3	3	3	2	2	3	3	3	1998	2	1	3	5	8	6	4	17	17031	60707	1	2	7	6	2	3	0.703415897	3	3
386611066	2	3	1	1	1	2	1	1	1	2	3	4	5	2	2	2	1	2	4	2	2	1	5	2	2	1993	2	1	4	1	8	97	4	35	35001	87112	1	1	1	3	3	2	0.822989395	1	3
386611535	2	2	2	1	1	1	3	1	1	1	1	2	2	2	2	2	1	4	2	4	2	2	2	3	2	1999	2	1	2	5	8	6	1	6	6085	94301	2	2	7	3	6	2
386611986	1	3	3	8	6	8	7	1	1	2	2	2	2	4	4	3	4	4	2	3	2	4	2	4	5	1980	2	1	2	1	7	5	1	39	39009	45701	1	1	1	2	11	6
386612085	1	2	1	4	3	6	5	1	2	3	3	4	4	2	1	2	2	2	4	4	2	1	2	2	2	1973	1	1	4	5	1	3	4	25	25017	1776	1	1	3	3	1	4	0.543156529	2	3
386612091	2	3	3	3	1	2	4	1	1	3	3	2	4	4	2	2	2	4	4	4	2	3	3	4	2	1997	2	1	3	1	8	6	5	48	48439	76177	1	1	3	4	1	2	0.617840806	3	3
386612917	3	3	1	3	4	5	3	3	2	2	2	3	3	3	3	3	3	3	3	3	2	3	3	3	3	1977	2	1	2	5	2	16	2	21	21117	41016	3	2	7	2	5	5	0.487610327	2	1
386613523	3	1	2	2	2	2	2	1	2	1	2	1	2	4	1	2	2	3	3	3	3	3	3	1	1	1999	2	2	2	5	8	1	1	12	12011	33313	2	2	7	3	11	4
386613530	1	2	2	5	5	5	9	1	1	1	2	2	2	2	2	1	3	4	4	5	3	2	4	4	4	1987	1	1	4	1	6	2	1	51	51041	23831	1	1	1	1	2	5	0.637546748	3	3
386613536	2	3	3	9	9	9	9	1	2	4	4	3	3	4	3	3	3	3	3	4	3	3	2	4	3	1977	2	1	2	5	6	1	4	19	19001	50002	1	1	2	3	1	6	0.530038138	2	3
386613605	1	3	3	5	5	5	5	2	4	4	4	3	3	3	2	2	3	3	3	3	3	3	3	3	3	1983	2	1	2	5	1	97	1	36	36047	11229	1	1	1	6	5	6
386613638	3	3	3	9	9	9	9	1	1	2	4	3	3	3	3	3	3	3	3	3	3	3	3	3	3	1991	2	1	3	1	2	5	6	39	39025	45106	1	1	2	4	2	4	1.052027365	3	3
386613681	2	3	3	8	9	9	9	1	1	2	3	4	4	2	2	4	3	2	2	1	2	3	2	1	2	1980	1	1	4	5	1	3	7	42	42027	16801	1	1	2	3	1	2
386613749	1	3	3	1	3	1	2	1	1	1	1	1	2	1	1	1	1	1	2	3	1	2	1	1	1	1987	2	1	2	1	4	5	2	39	39161	45833	1	2	7	1	11	3	0.440913943	1	2
386614351	1	1	2	5	5	5	5	3	4	4	4	3	3	3	3	3	3	3	3	3	3	4	3	3	3	1996	2	1	2	5	4	97	4	13	13179	31313	3	2	7	6	11	7	0.701777438	1	2
386614873	3	3	3	5	3	5	5	2	4	4	4	2	3	4	4	2	2	2	1	4	2	5	5	4	3	1974	1	1	3	5	6	3	5	37	37081	27403	1	1	2	4	1	6	0.718580378	2	2
386614920	2	1	2	3	4	6	3	1	2	1	1	2	2	1	3	2	1	3	1	3	2	1	3	3	2	1997	2	2	2	5	1	3	1	42	42101	19145	1	1	7	4	6	6
386615237	3	3	3	5	5	9	9	1	2	3	4	4	3	2	2	2	2	2	4	4	2	2	2	3	3	1978	2	1	2	5	2	7	4	5	5073	71861	1	1	2	6	1	4	0.586173502	1	3
386615623	1	2	2	2	5	5	5	1	2	3	3	2	3	3	2	3	3	3	4	4	3	3	3	2	3	1976	2	2	2	5	2	2	1	12	12086	33170	1	1	1	5	2	2	0.978091037	1	3
386616023	3	1	1	2	1	1	1	1	1	1	1	1	1	1	1	1	2	1	2	3	3	1	1	1	1	1991	1	3	2	1	2	5	1	6	6037	90640	1	1	2	1	2	4	0.962272676	2	1
386616032	1	3	3	4	3	3	6	2	4	4	4	4	4	2	2	2	2	2	2	2	4	2	1	4	2	1982	1	1	2	1	4	9	6	5	5019	71743	1	1	2	3	1	4
386616601	3	3	3	3	3	3	2	1	1	2	2	2	2	3	2	2	2	3	3	4	2	2	2	3	3	1974	1	1	4	1	1	7	3	19	19125	50138	1	1	1	2	11	6	0.602908174	1	3
386617153	2	3	2	4	4	5	5	3	1	2	3	2	3	4	2	1	3	3	1	3	3	1	1	3	3	1974	1	1	2	1	6	1	5	39	39119	43701	2	2	7	4	11	4
386617429	1	3	3	4	5	8	4	3	1	2	4	1	3	4	2	2	2	4	4	5	2	2	1	3	2	1977	2	1	2	1	2	97	8	47	47161	37079	2	2	7	6	1	4
386618617	2	3	3	4	2	6	6	2	4	4	4	3	5	3	2	3	2	3	2	3	2	2	2	2	3	1976	1	1	3	5	2	4	7	13	13067	30168	1	2	7	5	11	6	0.597753416	3	3
386618630	3	2	2	1	1	1	1	3	2	3	4	1	5	5	1	1	1	5	5	5	1	1	1	3	3	1993	2	6	3	5	8	7	6	48	48027	76504	1	1	2	3	1	2	2.062496263	3	3
386618773	1	3	3	1	1	3	3	1	1	2	2	2	4	5	2	1	1	4	2	5	1	2	1	2	1	1995	2	1	2	5	4	4	7	47	47025	37870	2	2	7	4	12	6	0.701777438	3	3
386619496	2	3	3	5	2	6	4	1	1	1	2	2	5	4	1	1	1	4	4	5	1	1	1	2	2	1990	2	3	3	1	7	7	4	18	18127	46368	1	1	1	1	9	6	0.849013567	1	2
386620276	1	3	3	2	1	4	5	2	2	4	3	3	4	2	2	2	2	3	3	4	3	2	3	3	3	1990	2	1	2	5	4	97	4	42	42115	18822	1	1	2	4	2	6	0.843631309	1	3
386620368	3	2	2	3	1	8	8	1	1	3	2	4	2	2	2	3	2	2	2	2	3	4	4	4	3	1986	2	1	2	1	7	4	4	12	12059	32464	2	2	7	6	11	4	0.440913943	3	3
386621698	3	2	3	4	4	3	4	3	1	3	3	3	2	2	3	3	1	4	3	2	2	4	3	3	2	1987	2	2	2	5	2	5	1	4	4019	85712	2	2	7	2	11	6	0.832916795	2	3
386622512	3	3	3	3	3	4	4	1	1	3	4	3	3	2	2	2	2	3	4	4	2	2	2	2	2	1992	1	3	3	6	1	5	2	32	32031	89511	1	1	1	4	2	3
386622705	1	3	3	3	3	3	3	1	3	2	3	3	3	3	3	3	3	3	3	3	3	3	4	3	3	1987	2	1	2	6	2	2	4	45	45091	29732	2	2	7	4	11	5
386622733	2	3	3	1	1	1	2	1	1	1	2	1	5	5	2	1	1	1	1	1	1	2	1	2	2	1980	1	3	4	1	1	10	3	8	8005	80013	1	1	1	3	2	6
386623312	2	3	3	2	1	5	2	3	3	4	4	1	3	5	1	3	2	5	3	5	1	3	1	4	3	1975	2	2	1	1	1	4	8	6	6037	90801	2	2	7	6	1	6
386624230	1	3	3	2	2	2	1	3	1	4	2	3	3	3	3	3	3	3	3	3	3	3	2	3	4	1991	2	3	2	1	2	1	8	27	27053	55428	2	2	7	6	11	7	1.00769038	3	3
386624970	2	3	3	5	5	5	5	3	4	2	4	3	3	3	3	3	3	3	3	3	3	3	3	3	3	1990	2	1	1	6	7	2	4	41	41019	97443	2	2	7	6	11	5	0.776101394	3	3
386625614	1	3	3	4	4	6	4	1	1	1	2	1	4	4	2	2	4	4	3	4	2	2	2	4	2	1996	1	1	3	5	2	9	1	6	6073	91942	1	1	1	1	9	6
386626639	2	1	1	1	1	1	1	1	1	3	2	1	3	3	3	3	3	3	3	3	3	2	3	3	3	1994	2	3	1	5	4	1	4	1	1127	35504	2	2	7	3	11	7	1.847677592	3	3
386626698	1	3	3	2	2	2	2	3	4	4	4	3	3	3	3	3	3	3	3	3	3	3	3	3	4	1978	2	1	1	2	7	1	4	48	48005	75901	2	2	7	6	11	5	0.487610327	2	3
386626737	2	3	3	1	1	1	1	1	1	1	2	1	5	5	1	1	1	5	5	5	1	1	1	1	1	1989	2	1	3	1	7	3	1	47	47163	37620	2	2	7	1	10	6	1.037459518	1	3
386626763	3	3	3	5	4	5	5	1	1	2	2	1	2	3	1	2	2	3	3	3	1	1	2	3	3	1979	2	1	1	5	7	2	4	39	39059	43725	1	1	4	6	1	7
386626788	2	3	3	5	4	4	6	1	2	3	4	2	5	4	2	2	2	3	2	4	3	2	3	3	3	1998	2	1	3	5	8	3	1	39	39137	45856	1	1	3	1	9	6	0.496609494	3	3
386627187	3	3	3	4	3	5	4	3	1	3	4	3	2	3	3	3	3	3	3	4	2	3	3	4	3	1983	2	1	2	1	7	4	7	53	53049	98577	1	1	2	5	1	2	0.530038138	3	3
386627269	1	3	3	2	2	4	2	3	2	3	4	3	3	3	3	3	3	3	3	3	3	2	2	2	2	1989	2	1	3	1	7	5	8	47	47103	37334	1	2	7	6	11	6	1.037459518	1	3
386627545	3	2	2	1	1	1	1	1	1	2	4	2	4	4	2	2	2	4	2	4	2	2	4	4	2	1993	2	1	3	5	1	1	4	1	1125	35490	1	2	7	3	1	5
386628415	1	1	1	1	1	1	1	1	2	2	2	2	1	1	1	1	1	1	1	1	1	1	1	1	1	1990	2	3	4	1	1	7	6	39	39049	43235	1	2	7	4	1	7
386628643	2	2	2	3	3	4	6	1	1	3	4	2	4	3	2	3	3	4	3	5	2	3	2	3	3	1991	2	1	4	1	1	9	8	51	51041	23113	2	2	7	6	11	5	1.037459518	2	3
386629142	1	3	3	9	4	9	9	3	3	4	4	3	3	3	3	3	3	3	3	3	3	3	3	3	3	1996	2	3	3	5	9	97	8	34	34003	7660	2	2	7	6	11	6
386629294	3	3	2	2	2	4	4	1	3	2	4	2	2	2	2	3	2	3	2	2	2	3	1	2	2	1987	2	1	2	1	1	4	4	39	39113	45404	1	2	7	3	11	6	0.440913943	3	2
386629945	1	3	3	3	5	5	5	3	1	2	1	3	3	3	1	1	1	3	3	3	3	1	3	3	3	1994	2	3	2	5	8	8	1	48	48029	78230	2	2	7	3	2	6	1.065584699	3	3
386629981	2	2	2	3	2	4	3	1	1	2	4	2	3	3	3	2	2	4	3	4	2	2	2	3	2	1997	2	2	3	5	8	4	2	36	36081	11420	1	1	4	2	1	2	1.007542313	1	3
386630156	2	3	2	1	1	8	2	1	1	1	1	1	5	4	1	1	1	5	2	5	1	1	1	1	2	1998	2	2	2	5	6	10	4	6	6087	95060	2	2	7	6	12	2
386630160	3	3	3	1	1	1	1	3	4	4	4	1	5	5	1	1	1	5	5	5	1	1	1	1	1	1975	2	1	1	5	4	2	8	22	22061	71227	1	2	7	6	11	6
386630697	1	3	3	1	1	1	1	1	1	1	1	1	1	5	1	1	1	1	5	1	1	1	1	1	1	1992	2	1	2	6	4	1	1	39	39083	43050	2	2	7	6	11	6	0.701777438	1	3
386630723	3	2	2	3	5	4	5	2	3	3	3	3	3	3	3	2	2	3	2	3	2	2	3	4	3	1994	2	1	2	5	8	97	2	36	36059	11791	2	2	7	6	2	4
386630772	2	3	2	2	2	2	5	1	1	2	2	1	5	5	2	2	2	4	2	5	1	1	2	2	2	1989	2	1	4	4	5	2	7	31	31109	68516	1	1	2	5	2	2	1.052027365	3	3
386630836	3	3	3	3	1	5	3	1	2	1	3	2	3	1	2	2	2	2	2	4	2	2	2	2	2	1986	2	3	2	3	1	4	3	6	6095	94585	1	1	4	3	11	6	0.401494379	2	3
386632353	1	3	3	5	5	5	5	3	4	4	4	5	5	5	5	5	5	5	5	5	5	5	5	5	5	1999	2	1	1	5	8	7	6	6	6059	92821	1	2	7	4	1	2	0.701777438	2	3
386634156	1	3	3	2	1	5	1	1	1	2	3	1	3	4	3	2	3	4	3	4	2	3	2	3	3	2000	2	3	2	5	8	97	3	6	6065	92503	2	2	7	1	11	6	1.00769038	3	3
386634394	3	3	3	1	5	5	1	1	1	1	2	1	3	1	1	1	1	1	3	3	1	3	1	1	1	1980	2	1	2	1	1	3	1	5	5051	71909	2	2	7	2	11	5	0.440913943	2	3
386634455	1	3	2	5	3	5	4	1	1	2	2	1	3	3	3	3	3	2	3	3	3	3	3	2	2	1974	2	1	1	5	5	6	4	1	1055	35954	2	2	7	4	11	5	0.575796741	1	3
386634531	3	2	2	4	3	4	4	1	1	2	2	2	4	4	2	2	2	4	3	4	3	2	2	3	2	1991	1	1	3	5	4	9	1	28	28047	39532	2	2	7	1	9	6	3.782657489	3	3
386635973	3	2	2	5	6	8	7	1	1	1	4	3	2	2	4	4	5	2	4	4	4	4	5	5	4	1996	2	1	1	5	7	2	8	12	12105	33823	2	2	7	6	11	6	0.776101394	3	3
386637655	1	3	3	2	1	1	1	1	1	2	2	1	2	5	2	2	2	4	4	5	1	1	1	1	1	1984	2	1	2	1	4	4	1	39	39017	45044	2	2	7	4	1	2
386637684	3	1	1	1	1	1	1	2	4	4	4	1	5	5	2	1	1	5	3	5	1	1	2	1	2	1994	2	3	2	3	6	4	6	48	48291	77535	1	1	2	3	1	3	0.50565971	2	2
386637755	2	3	1	8	8	3	8	2	3	3	2	2	5	2	4	2	2	2	3	4	3	3	3	4	3	1989	2	3	1	5	1	1	4	36	36061	10001	2	1	1	6	11	1
386638570	1	3	3	2	3	5	3	1	1	2	3	2	3	5	2	1	2	4	3	5	3	2	2	3	2	1985	2	1	2	5	6	2	4	30	30013	59405	1	2	7	6	11	6	0.440913943	3	3
386638877	3	3	3	4	3	4	5	1	1	1	3	2	2	2	3	2	2	4	2	4	2	2	2	4	2	1977	1	4	3	5	1	7	3	53	53033	98052	1	1	1	2	11	5	0.482248474	2	3
386639263	1	2	2	2	1	3	1	2	1	4	3	1	5	4	2	1	1	5	4	5	1	1	1	1	2	1995	2	1	4	5	4	6	5	36	36001	12205	1	2	7	4	1	2	0.703415897	1	3
386639267	1	1	2	4	2	7	3	2	2	2	3	2	2	5	4	3	2	3	3	4	4	4	2	3	3	1989	2	2	2	1	5	7	8	28	28049	39204	2	2	7	4	7	1
386639313	2	3	2	2	3	2	3	1	3	2	2	2	5	5	1	1	1	5	5	5	2	1	3	3	2	1983	1	7	3	1	1	14	4	32	32031	89450	2	2	7	3	1	3	0.512802782	2	3
386639322	3	3	3	5	5	4	9	1	1	1	3	1	5	2	1	1	1	4	5	5	2	1	3	1	1	1989	2	1	3	5	6	97	1	48	48085	75082	1	1	1	1	9	6	0.975644608	1	3
386639396	1	3	3	7	8	8	7	1	1	1	2	4	2	2	1	4	1	2	5	2	4	1	4	2	2	1999	1	1	3	5	8	8	3	55	55087	54914	1	2	7	1	9	6	1.762006911	2	3
386639405	3	2	1	1	1	4	1	1	1	2	2	3	2	2	3	2	1	1	2	4	3	3	2	4	3	1989	2	3	2	1	4	6	5	48	48201	77532	2	2	7	1	2	4
386639472	1	3	3	2	3	3	3	1	1	1	2	2	2	2	2	2	2	3	2	2	2	2	2	2	2	1983	2	1	2	6	1	97	8	18	18079	47265	2	2	7	6	11	6	0.440913943	3	3
386641036	2	3	2	4	3	6	3	1	1	1	2	2	4	3	3	2	2	4	3	4	2	2	2	2	2	1993	2	1	3	1	7	4	1	39	39155	44420	2	2	7	1	9	6	0.875132373	3	3
386642393	3	1	1	1	1	3	1	1	1	1	2	2	4	4	2	2	1	3	4	5	2	1	3	2	1	1998	2	1	3	5	1	97	3	6	6075	94118	2	2	7	1	1	4
386642957	2	2	2	4	4	3	3	1	2	3	3	1	4	4	4	4	4	4	4	3	4	4	4	4	4	1983	2	2	2	1	2	1	4	28	28127	39119	1	2	7	3	1	4
386643127	1	1	3	5	5	5	5	3	4	2	2	3	3	3	3	3	3	3	3	3	3	3	3	3	3	1985	2	1	2	5	7	2	1	39	39153	44203	1	1	2	4	1	7	0.530038138	2	3
386644458	1	3	3	4	1	4	2	1	1	1	2	3	5	3	3	3	3	2	4	4	3	2	3	2	3	1996	2	3	2	5	2	97	1	42	42101	19134	1	1	1	6	2	7	0.797761756	3	3
386644503	3	3	3	3	1	6	2	2	4	4	4	1	4	1	3	1	1	5	4	5	1	3	1	3	2	1974	2	1	2	1	6	2	7	42	42129	15666	1	1	2	5	1	7
386644596	1	3	2	2	1	3	1	1	1	1	3	1	4	5	3	2	2	5	4	5	1	2	3	4	4	1992	2	1	3	5	2	1	1	47	47113	38301	1	2	7	1	11	6	1.037459518	1	3
386644610	2	3	3	9	2	4	1	3	4	2	2	3	3	3	3	3	3	3	3	3	3	3	3	3	3	1993	2	1	3	5	7	1	8	32	32001	89406	2	2	7	6	11	6	0.875132373	1	3
386646645	1	2	2	2	1	1	3	1	1	1	3	1	4	4	2	5	2	2	5	2	2	3	3	3	3	1987	2	2	2	5	7	1	2	12	12086	33127	1	1	1	3	11	2	0.92495034	2	3
386647749	2	3	3	2	2	2	2	3	1	2	4	2	3	3	2	2	2	3	3	4	3	2	3	2	2	1985	1	3	3	1	1	4	7	8	8041	80902	1	1	2	5	1	3	1.252657741	2	3
386647952	2	3	3	1	1	3	1	2	2	3	4	2	4	4	2	2	2	4	4	4	2	2	2	3	2	1989	2	1	3	1	7	7	7	4	4021	85122	2	2	7	1	11	6	1.037459518	3	3
386648558	1	3	2	5	6	3	3	1	2	3	4	2	2	3	1	2	2	3	4	4	2	1	2	2	3	1973	1	2	3	5	1	4	4	51	51087	23227	1	1	1	3	1	2	1.470297236	3	3
386649623	3	3	3	3	2	2	2	1	1	2	2	2	4	4	2	2	2	4	2	4	2	2	2	2	2	1988	2	1	3	5	2	2	6	20	20173	67213	2	2	7	3	1	3	0.587533394	1	3
386650084	3	2	1	4	4	1	1	3	3	3	2	3	2	3	2	1	3	2	2	3	2	3	3	2	1	1986	1	2	3	5	2	97	1	37	37119	28273	1	1	1	6	12	3	0.764462801	3	2
386650540	1	3	3	2	1	2	6	1	1	2	2	2	2	4	3	3	4	2	2	5	2	4	1	4	2	1998	2	3	2	1	2	4	3	47	47009	37804	1	2	7	1	1	2	1.065584699	3	3
386650675	2	3	2	1	5	4	5	3	3	2	3	3	3	3	3	3	3	3	3	3	3	3	3	3	3	1991	2	4	2	1	2	97	8	55	55135	54961	2	2	7	6	11	7
386651035	1	3	1	3	4	3	3	1	1	1	2	2	3	4	2	2	2	4	3	4	2	2	2	2	2	1998	1	4	3	5	8	1	1	6	6113	95616	1	1	1	2	1	2	3.734627513	2	3
386651525	2	3	3	5	5	5	5	1	1	1	1	3	5	4	1	2	1	4	5	5	2	1	2	2	2	1985	1	1	2	5	1	5	1	27	27053	55403	1	1	1	2	11	6	0.412408763	1	3
386651791	2	2	3	5	5	6	5	1	1	2	4	2	3	4	2	2	2	4	2	4	1	1	1	2	3	1960	2	1	2	3	6	1	2	24	24003	21146	1	2	7	3	12	6
386653425	3	3	3	3	2	4	4	1	1	2	3	2	4	3	2	2	2	3	3	5	2	3	2	3	3	1990	2	1	3	1	7	4	4	51	51141	24133	1	2	7	6	1	5	1.037459518	1	2
386654948	1	3	3	4	1	5	3	1	1	2	3	3	3	3	2	4	3	1	5	3	2	4	1	5	2	1997	2	1	2	5	1	2	8	6	6041	94901	1	2	7	6	11	4
386655221	2	3	3	2	1	2	1	1	1	2	2	1	5	5	1	1	1	4	4	5	1	1	1	1	1	1995	1	1	4	5	8	9	6	49	49057	84414	1	1	2	3	3	3	4.547265438	3	3
386655895	3	3	3	4	3	5	6	1	1	2	2	3	4	3	2	2	2	4	2	4	3	2	2	3	3	1984	1	3	4	6	1	5	2	35	35061	87031	1	1	1	2	9	6	2.467768745	1	3
386656290	2	3	3	9	1	2	5	3	1	4	3	1	4	4	1	2	2	3	1	4	2	2	1	4	2	1989	2	1	2	5	1	3	4	17	17153	62956	2	2	7	6	1	1	0.701777438	2	3
386656354	3	3	3	4	4	4	3	3	2	2	4	3	4	3	2	1	2	3	1	4	3	2	2	3	2	1996	2	2	1	5	7	1	8	26	26163	48213	2	2	7	6	12	7	0.972190148	3	3
386656416	1	3	3	4	3	5	4	1	1	2	3	3	2	4	3	1	3	4	3	4	3	3	2	4	3	1990	2	1	2	5	2	97	1	55	55071	54220	1	1	1	2	11	6	0.65996346	2	3
386657763	2	2	2	3	3	3	3	1	1	1	2	1	3	5	3	1	3	3	2	5	2	3	1	3	3	1978	2	7	2	5	4	1	2	15	15009	96708	1	1	1	3	1	2	0.642384299	3	3
386658874	1	3	3	5	3	4	3	1	1	1	2	2	5	4	2	2	3	4	3	4	2	2	2	4	3	1978	2	3	2	4	6	97	6	4	4013	85033	1	2	7	3	1	2
386660095	3	3	2	2	2	3	3	1	2	3	2	2	4	4	2	2	1	5	3	5	1	2	1	2	2	1997	2	1	3	1	8	4	7	49	49049	84005	1	1	2	5	3	2	1.052027365	2	3
386661618	1	3	3	3	3	6	3	1	1	2	3	3	2	4	2	2	2	4	4	4	2	2	2	2	2	1991	2	1	2	5	2	1	8	39	39095	43614	1	2	7	6	1	5	0.701777438	3	3
386661709	3	2	3	1	1	1	1	1	1	2	1	1	1	1	1	1	1	1	1	1	1	1	1	1	1	1982	2	2	2	1	1	3	1	5	5119	72204	1	1	1	5	11	1
386663438	2	3	3	4	3	2	9	1	1	1	2	1	4	5	2	2	2	4	5	5	1	2	1	2	2	1979	2	3	1	1	7	4	2	4	4013	85031	1	1	1	3	2	2	1.370232224	2	3
386665260	3	3	3	5	5	5	5	2	4	4	4	4	4	2	2	2	2	2	2	4	3	2	4	3	2	1990	2	1	2	1	1	10	7	20	20091	66212	1	1	2	5	1	1
386665353	1	3	3	5	5	5	5	1	1	2	4	5	3	3	3	3	3	2	3	3	4	3	5	5	3	1990	2	1	2	5	1	6	2	26	26161	48198	1	2	7	6	9	6
386666643	2	3	3	5	3	3	6	3	2	3	3	3	3	3	3	2	3	3	2	4	2	3	3	3	4	1983	2	3	2	1	7	10	4	12	12031	32257	1	1	3	2	10	6	0.354005485	3	3
386666696	3	3	3	7	8	8	8	1	1	2	4	3	3	3	3	3	3	3	3	3	3	3	3	3	3	1999	2	1	2	5	4	97	8	5	5015	72740	2	2	7	6	11	6	0.701777438	1	2
386666718	1	2	2	2	2	3	2	1	2	4	4	3	4	4	2	2	2	3	4	4	3	3	3	3	2	1994	2	2	2	5	1	9	4	12	12057	33619	1	2	7	6	1	6	0.729125859	3	3
386673961	2	3	3	5	4	5	6	1	1	2	2	3	2	2	3	2	2	3	3	2	2	2	3	3	2	1999	2	1	1	5	8	1	2	27	27163	55125	2	2	7	2	11	6	0.701777438	2	3
386674285	3	2	1	2	1	4	2	3	1	3	3	1	4	5	1	1	1	3	4	5	2	2	2	2	2	1999	2	1	1	5	8	97	6	12	12095	32836	2	2	7	3	1	3
386675678	1	3	2	3	2	3	3	1	1	1	1	1	2	2	2	3	3	3	3	3	3	3	3	3	3	1990	2	3	2	1	7	6	8	42	42055	17201	3	2	7	4	2	2	0.853357098	1	3
386677679	1	3	3	3	2	3	8	2	1	3	4	3	4	3	4	3	3	3	2	4	3	2	3	2	2	1974	1	1	2	1	6	97	7	42	42129	15666	1	1	2	5	1	1	0.527182133	3	3
386679210	1	3	3	5	5	5	5	1	1	2	4	3	3	3	2	3	3	3	3	3	3	3	3	3	3	1991	2	1	2	5	2	97	4	30	30013	59404	2	2	7	6	12	3	0.701777438	1	3
386679256	2	3	2	5	4	3	5	1	1	3	2	2	3	2	3	4	2	3	2	3	3	2	3	4	2	2000	2	2	1	5	8	5	5	17	17197	60564	2	2	7	3	6	4	0.729125859	1	2
386680475	3	2	1	6	3	4	4	1	2	3	2	2	3	4	3	3	5	3	2	3	4	3	3	2	3	1992	2	2	2	5	1	5	1	28	28093	38679	1	1	1	3	1	1	0.91426418	3	1
386681990	3	3	3	6	8	7	6	3	2	2	3	2	2	2	2	2	2	4	2	4	1	2	4	2	4	1994	2	3	2	5	4	97	8	48	48061	78520	3	2	7	6	2	7
386682817	2	3	3	4	3	3	9	1	1	3	3	4	2	2	4	4	2	2	3	2	5	2	5	3	2	1981	2	3	1	1	7	6	2	4	4013	85335	1	1	1	3	1	2	1.370232224	3	3
386684985	1	2	2	1	1	2	1	2	2	4	4	1	2	4	1	1	2	3	1	4	2	2	2	3	4	1999	2	1	1	5	2	9	7	55	55101	53105	2	2	7	5	2	2	0.701777438	2	3
386687920	3	1	1	1	1	1	1	1	1	1	2	1	3	3	1	1	3	1	2	1	2	1	2	2	1	1981	1	1	2	1	1	7	3	12	12095	32839	1	1	1	1	9	6	0.53857136	3	3
386688008	1	2	2	1	2	3	3	1	1	2	2	1	2	2	3	3	3	4	4	3	3	2	2	1	2	1998	2	3	2	5	7	1	4	9	9001	6807	1	2	7	6	11	6
386688044	3	3	2	4	4	5	5	1	1	1	2	2	4	4	1	1	1	4	4	3	1	1	2	3	2	1996	2	1	2	5	6	2	4	26	26111	48640	2	2	7	3	9	5	0.701777438	1	3
386688239	2	1	1	3	1	4	3	1	2	2	2	2	2	1	2	2	3	4	3	3	2	2	2	2	2	1991	2	2	2	5	8	4	3	12	12083	34473	2	2	7	2	2	4	0.972190148	3	2
386688251	2	2	2	4	3	5	1	1	2	2	2	3	3	3	3	3	3	3	3	3	3	3	3	3	3	1995	2	1	2	3	7	3	8	6	6019	93722	2	1	2	6	11	6
386690135	1	3	3	5	3	5	5	1	1	1	3	2	3	4	3	2	2	3	3	4	3	3	3	3	3	1973	1	1	2	5	6	2	1	45	45007	29624	3	2	7	3	11	5	1.238765258	2	3
386690305	3	3	3	5	8	4	5	3	4	4	3	5	5	4	3	3	4	5	4	3	4	3	4	3	3	1984	2	3	1	1	7	97	4	6	6085	95111	3	2	7	6	2	7	1.465722547	1	2
386691020	1	3	2	3	1	4	3	1	1	1	4	3	3	3	3	3	3	3	3	2	1	3	2	3	2	1979	2	3	1	3	2	2	4	36	36061	10027	2	2	7	6	11	7	1.465722547	3	3
386691035	3	3	3	1	1	1	1	1	1	2	3	1	5	5	1	1	1	5	4	1	1	1	1	1	1	1991	2	1	2	5	2	4	2	39	39153	44301	1	1	1	3	1	6	0.65996346	2	3
386691140	2	3	3	1	1	2	2	1	1	2	3	2	4	4	2	2	2	2	2	4	2	2	2	2	2	1977	2	4	2	1	4	3	3	36	36085	10302	2	2	7	3	7	3	0.704687417	1	3
386691181	2	3	3	5	5	6	5	1	1	1	1	1	1	1	2	1	2	3	3	3	3	3	3	3	3	1988	2	1	2	1	7	3	8	23	23019	4468	2	2	7	3	11	6
386692363	2	3	3	5	5	5	5	1	1	2	2	2	3	4	3	2	3	4	3	4	2	3	2	3	2	1955	1	3	2	3	5	6	3	6	6047	95322	1	1	1	3	2	5	2.384782633	1	3
386693765	1	3	3	2	2	2	2	1	1	1	3	1	3	5	2	2	3	4	3	4	3	2	2	3	2	1991	2	1	2	1	2	1	8	48	48219	79372	2	2	7	6	11	3	0.776101394	2	3
386694059	3	3	3	4	4	6	4	1	1	2	3	2	2	3	2	2	2	2	4	4	1	1	4	3	2	1994	2	1	2	5	4	2	1	42	42007	15001	1	2	7	1	11	6	0.701777438	3	3
386694085	2	2	2	3	2	2	2	1	1	1	3	2	2	2	2	2	1	2	2	2	2	2	2	2	2	1990	2	1	2	5	4	97	4	34	34011	8332	2	2	7	6	11	5	0.701777438	1	3
386694190	1	3	3	2	2	2	4	1	1	2	4	3	4	2	2	4	2	3	4	2	3	3	2	4	4	1993	1	1	2	5	6	2	4	21	21165	40322	1	2	7	3	10	6
386694582	2	3	3	5	5	5	5	1	1	1	3	2	5	3	1	1	1	3	5	5	3	1	2	2	2	1997	2	3	2	5	1	3	4	41	41067	97116	1	1	6	6	12	6	0.460369456	3	3
386694588	2	3	3	2	2	2	2	1	1	2	2	2	3	4	3	2	2	4	2	3	3	3	3	4	3	1984	2	2	2	1	2	4	4	34	34013	7108	3	2	7	5	1	1
386696973	2	3	2	2	2	2	2	1	1	2	2	1	4	5	1	2	1	4	5	5	1	2	1	2	2	1977	2	2	2	5	7	4	1	26	26081	49506	1	2	7	5	1	2	0.832916795	3	3
386697033	3	3	3	1	1	1	1	1	1	1	4	1	5	3	1	1	1	5	5	5	1	3	2	1	2	1995	2	1	2	5	4	1	4	40	40109	73120	1	1	1	4	1	6	0.65996346	2	3
386697099	2	3	3	3	1	8	7	1	1	1	2	2	4	5	1	1	1	5	5	5	1	2	2	2	1	1982	2	2	2	5	1	2	3	40	40109	73159	2	2	7	6	11	1	0.946044139	1	3
386697201	3	2	1	1	1	1	2	1	1	2	2	1	2	3	2	3	1	3	3	4	2	2	1	2	3	1989	2	3	2	6	4	4	2	24	24033	20770	2	2	7	2	1	4	0.939546972	3	2
386697215	1	2	2	4	4	4	5	1	2	2	3	3	4	4	2	2	3	3	2	4	2	2	2	3	3	1981	2	2	2	1	1	5	1	13	13051	31408	1	2	7	2	1	5	0.946044139	2	3
386697288	1	2	3	1	1	2	2	2	1	2	2	3	2	2	2	2	2	3	3	3	3	4	3	2	3	1982	2	3	1	1	4	3	8	12	12103	33756	2	2	7	4	11	2	1.465722547	2	3
386699074	3	3	2	1	1	2	2	1	1	2	3	1	4	2	1	1	1	4	4	4	1	1	1	1	1	1991	2	1	1	5	7	3	1	42	42115	18822	2	2	7	1	11	6	0.701777438	1	3
386699687	1	3	3	8	8	8	8	1	2	3	2	3	3	3	3	3	3	3	3	3	3	3	3	3	3	1980	1	1	1	1	2	5	2	6	6097	94954	2	2	7	3	11	7	0.484982935	1	3
386699816	3	3	3	3	3	7	3	1	1	1	2	1	2	4	3	1	2	5	2	5	2	2	1	4	4	2000	2	4	2	5	2	97	1	6	6001	94566	1	2	7	1	9	6
386700009	2	3	2	3	1	3	1	1	1	2	3	2	4	4	3	2	2	4	3	4	3	2	2	3	3	1988	2	1	2	5	1	2	5	48	48441	79605	1	1	2	6	1	5	0.530038138	2	3
386700081	3	3	3	5	5	5	5	3	3	3	4	1	3	3	1	3	3	3	3	4	3	3	1	1	1	1990	2	3	2	5	6	2	4	6	6037	90022	2	2	7	6	12	6	1.065584699	2	3
386700129	1	3	3	4	4	3	6	1	1	1	2	2	4	3	2	2	2	4	2	4	2	2	4	2	2	1997	2	1	2	5	8	6	3	25	25027	1501	1	1	1	2	9	6	0.65996346	3	3
386700246	2	3	3	2	2	2	4	3	1	3	4	2	5	5	2	2	2	3	2	4	2	2	2	3	3	1993	2	1	2	3	4	3	7	40	40053	73759	1	1	2	4	1	3
386701090	2	2	2	1	2	5	4	1	1	1	4	2	1	3	2	1	3	3	4	4	3	2	3	2	2	1976	1	1	2	1	4	4	7	18	18145	46176	2	2	7	4	11	5	0.438538166	1	3
386702563	3	2	2	1	1	1	1	1	1	1	4	1	2	5	1	1	1	5	2	5	1	1	1	2	2	1993	2	2	2	5	1	4	4	48	48201	77074	2	2	7	1	1	6	0.729125859	2	3
386702983	3	2	3	2	2	2	5	3	3	3	3	2	3	4	3	1	1	5	2	5	2	3	2	5	3	1982	2	2	2	5	2	97	4	26	26163	48224	1	1	1	3	10	6	0.708276849	3	3
386703064	2	3	3	5	2	5	6	1	2	2	4	2	2	4	3	2	2	4	4	4	1	2	1	4	3	1976	2	3	2	6	7	4	1	6	6071	92410	1	1	1	6	2	5	0.696765248	3	3
386705290	1	3	2	2	2	3	5	3	1	3	3	2	3	4	3	2	2	3	3	3	2	2	2	3	2	1989	2	1	2	5	6	97	8	33	33013	3301	1	1	2	5	1	2
386705327	3	3	2	5	3	5	4	1	3	2	3	3	3	3	3	3	3	3	3	3	3	2	3	3	3	1980	1	1	2	5	6	5	5	55	55101	53405	2	2	7	3	11	6	0.438538166	2	3
386705535	2	2	2	4	3	7	5	1	1	1	3	4	1	2	2	3	2	2	2	5	2	3	4	3	2	1998	2	1	1	5	8	13	1	51	51047	22701	2	2	7	1	9	6
386705562	3	3	3	3	2	3	3	1	1	1	2	2	3	3	3	2	2	3	2	3	3	3	3	2	3	1994	2	3	2	1	7	97	4	17	17007	61008	2	2	7	3	2	5	0.853357098	2	3
386705707	1	3	3	8	8	8	8	1	1	1	3	2	4	4	2	2	2	3	2	3	4	3	3	3	3	1976	2	6	2	1	7	97	4	42	42133	17408	3	2	7	1	12	5	0.704687417	2	3
386705747	1	3	2	1	1	1	1	1	2	1	2	2	3	4	2	1	2	4	5	5	3	1	2	1	1	1988	2	4	2	1	1	6	3	55	55017	54729	2		7	3	2	5	0.73262721	1	3
386705793	2	3	3	4	1	1	7	2	4	4	4	1	5	3	2	2	2	4	1	5	2	2	1	2	2	1977	1	1	2	5	1	12	7	36	36081	11379	1	1	2	5	1	2	0.527182133	2	3
386705883	2	1	1	5	2	2	3	1	2	3	3	3	2	2	3	2	2	3	3	3	2	2	4	3	3	1983	2	3	2	1	2	4	8	6	6019	93703	2	2	7	6	6	3
386705884	1	3	3	7	7	7	7	2	2	2	3	2	2	3	2	2	2	3	1	5	3	3	5	4	4	1988	2	3	1	5	6	5	2	6	6073	92154	1	1	1	3	1	5	1.370232224	3	3
386705891	3	3	3	2	4	3	2	3	2	3	1	3	2	4	3	2	2	1	1	2	2	2	1	1	2	1999	2	3	1	2	1	2	7	1	1067	36310	1	1	2	2	2	1
386708412	3	3	3	9	9	9	9	1	2	2	4	3	3	3	3	3	3	3	3	3	3	3	3	3	3	1990	1	1	2	5	1	3	1	39	39119	43701	1	1	1	1	11	6	0.619098916	1	3
386709377	2	3	3	9	9	9	9	3	4	4	2	3	3	3	3	3	3	3	3	3	3	3	3	3	3	1984	2	4	1	5	1	97	8	24	24031	20874	3	2	7	6	2	7
386709723	1	3	3	4	4	4	3	1	3	2	3	3	3	3	3	3	3	3	3	3	3	3	3	3	3	1993	1	1	2	5	1	2	8	13	13063	30274	3	2	7	1	11	5
386711423	1	3	3	7	4	7	9	3	1	4	3	4	2	2	2	2	2	2	2	4	2	2	1	3	4	1989	2	1	2	5	6	11	5	13	13077	30263	2	2	7	3	11	6	0.776101394	2	3
386711612	2	3	3	1	1	1	1	3	4	4	4	1	5	3	1	1	1	3	3	5	1	1	3	5	1	1978	2	2	2	5	7	4	4	48	48485	76302	2	2	7	6	11	6
386711633	3	3	3	9	9	9	9	2	4	4	3	3	4	4	4	4	4	4	4	4	4	5	4	4	4	1999	1	1	2	5	1	1	7	55	55063	54603	1	1	2	4	2	1
386711744	3	2	2	6	6	6	6	3	1	2	3	5	2	2	2	3	2	1	1	2	2	2	3	3	4	1981	1	1	2	5	4	3	4	51	51141	24185	2	2	7	6	11	5	0.572694174	3	2
386712598	1	3	3	2	1	6	3	1	1	2	3	1	5	4	2	1	3	4	4	5	1	2	1	2	1	1986	1	1	2	1	1	5	3	9	9003	6042	1	1	1	3	12	5	0.412408763	1	3
386714150	3	2	2	5	4	4	4	1	1	1	1	1	5	5	3	1	1	5	3	5	1	3	3	2	2	1989	2	1	2	5	3	4	4	24	24005	21224	1	1	4	1	7	5	0.547925235	2	3
386714155	2	3	3	1	1	1	1	1	1	1	1	1	1	1	1	1	1	1	1	1	1	1	1	1	1	1978	2	4	2	1	8	1	2	6	6093	96067	2	2	7	3	2	5	0.683084496	3	3
386714378	1	3	3	5	5	5	5	3	1	3	3	3	2	3	3	2	3	3	3	4	3	2	3	4	3	1974	2	4	2	1	1	7	8	29	29047	64068	2	2	7	3	11	4	0.774718465	3	3
386714622	3	1	1	2	2	5	5	1	1	1	2	1	5	5	1	3	3	3	3	3	3	3	3	3	3	1973	1	2	2	5	2	2	1	1	1003	36579	1	1	1	1	1	7	1.028043834	2	3
386717134	2	3	3	4	4	4	6	3	3	3	2	4	3	2	3	3	3	3	2	4	3	3	3	3	8	1992	2	3	2	1	6	8	8	48	48061	78521	2	2	7	3	1	3
386720277	1	1	3	4	4	3	3	3	4	2	3	2	3	2	2	2	3	3	3	2	2	2	3	3	3	1973	2	2	1	5	4	1	8	13	13057	30188	2	2	7	6	11	7	1.339776231	2	2
386720724	2	3	3	2	2	2	2	1	1	2	2	2	4	4	2	1	2	2	4	5	2	3	2	3	2	1974	1	1	2	2	1	8	2	36	36005	10467	2	2	7	6	2	5
386723409	3	3	3	1	1	7	1	3	2	3	3	1	5	5	2	1	1	5	4	4	1	2	3	2	2	1999	2	3	2	5	7	1	7	6	6073	91910	1	2	7	4	2	5
386723733	3	3	3	3	2	4	7	1	2	3	4	2	2	2	2	2	2	4	4	4	2	2	2	4	2	1976	2	2	2	5	2	2	2	45	45079	29210	1	1	1	2	1	1	0.978091037	3	3
386725998	2	3	3	1	6	3	1	2	3	3	3	3	2	3	2	3	3	4	2	4	4	2	3	3	4	1974	1	1	2	1	1	1	4	36	36071	10987	2	2	7	3	1	1	0.438538166	2	3
386726047	3	3	3	1	1	1	1	1	1	1	1	1	1	1	1	1	1	1	1	1	1	1	1	1	1	1988	2	3	2	1	4	9	8	12	12005	32407	2	2	7	6	11	1
386726375	1	3	3	1	1	1	1	2	4	4	3	2	4	1	3	1	3	5	1	5	1	5	3	3	3	1975	1	1	2	1	1	5	7	42	42071	17601	1	1	6	5	1	2	0.309606617	1	3
386726675	1	1	1	1	1	1	1	1	1	2	2	1	3	5	1	1	1	5	4	5	1	1	3	3	1	1980	2	3	1	1	7	97	4	26	26101	49614	1	1	4	3	11	2	0.696173817	3	3
386727219	3	3	3	5	5	5	5	3	4	2	2	3	3	3	3	3	3	3	3	3	3	3	3	3	3	1988	1	1	1	2	1	5	4	18	18097	46231	2	2	7	6	1	3	0.438538166	1	3
386727668	1	2	3	7	3	3	7	2	2	4	3	2	4	4	2	2	2	4	4	5	2	2	2	2	2	1978	1	1	2	1	1	97	7	8	8041	80920	1	1	2	1	12	4	0.583015022	3	3
386729413	3	3	3	8	8	9	8	3	3	3	4	4	3	2	3	3	3	2	2	2	3	4	3	4	4	1980	1	1	2	5	2	97	5	27	27111	56537	1	1	2	3	12	6	0.527182133	3	3
386729459	2	3	2	5	4	7	8	1	1	2	3	2	3	3	3	2	2	4	3	4	3	4	4	3	2	1980	2	3	2	1	7	97	1	39	39035	44137	1	1	1	1	9	6
386729675	3	2	2	2	1	3	2	2	2	3	4	2	4	5	1	2	1	3	3	5	3	2	2	3	2	1976	1	2	2	6	1	2	3	45	45061	29010	1	1	1	3	11	5	0.551361596	2	3
386732133	3	1	1	2	2	3	2	3	4	4	4	2	3	3	3	3	3	3	3	3	3	3	3	3	3	1983	2	3	2	5	4	1	8	42			3	2	7	3	11	4
386732203	1	2	2	1	1	1	1	1	1	1	1	1	3	5	1	1	1	5	5	5	1	1	1	1	1	1986	2	3	2	3	2	97	2	12	12086	33162	1	1	1	3	10	6
386732432	3	2	1	2	5	5	5	1	2	2	2	1	3	2	1	2	1	3	3	3	3	3	2	2	1	1986	2	3	2	1	5	2	1	12	12105	33805	2	2	7	3	7	1
386734849	2	3	3	2	2	3	3	1	1	1	1	1	4	4	2	3	2	3	2	4	1	2	1	2	2	1980	2	3	2	5	2	3	1	6	6037	90802	1	2	7	3	11	6	0.745322229	1	2
386734856	1	3	3	4	3	3	3	1	1	3	3	1	5	5	1	1	1	5	4	5	1	1	1	1	2	2000	2	8	1	5	8	8	1	6	6037	91311	1	2	7	3	1	4
386734946	3	3	2	4	4	4	7	1	1	1	1	3	4	3	3	3	3	3	3	3	3	3	3	3	3	2000	2	4	1	1	1	97	1	6	6001	94588	2	2	7	6	2	6
386735580	3	3	2	2	2	2	3	1	1	2	2	1	4	2	2	2	2	3	2	4	2	2	2	3	3	1960	2	1	2	3	6	4	2	42	42021	16630	1	1	2	3	1	5
386736973	2	3	3	3	4	4	6	3	2	3	4	3	4	3	3	2	2	3	3	3	3	3	2	2	2	1959	1	1	2	3	1	3	4	53	53011	98665	1	1	3	3	11	6
386737679	2	2	2	5	5	5	6	2	3	3	4	3	3	4	1	3	2	3	3	3	4	2	4	3	3	1979	1	1	2	5	3	97	3	1	1117	35007	1	1	2	3	11	5	0.688455784	3	2
386739674	3	3	2	5	4	4	9	1	1	1	3	1	2	2	2	3	2	2	4	4	2	1	2	2	3	1997	1	1	2	5	9	97	5	55	55123	54667	1	1	2	4	1	5	0.897557583	1	3
386740673	1	3	2	2	2	2	5	1	1	2	2	1	4	4	3	2	3	4	4	4	2	2	1	3	3	1942	1	3	1	4	5	10	1	36	36047	11218	1	1	1	2	2	5	4.260323018	1	3
386744492	2	2	1	1	1	1	1	1	3	1	3	1	4	5	2	2	2	5	5	4	2	2	2	2	2	1983	2	2	4	2	1	4	2	53	53067	98502	3	2	7	3	1	2	0.668660158	2	3
386745594	1	2	1	1	1	1	1	1	1	1	1	1	1	1	1	1	1	1	1	1	1	1	1	1	1	1978	1	3	2	5	1	4	7	45	45057	29720	1	1	2	5	2	1	0.798817558	2	1
386745613	2	3	2	2	2	4	2	1	1	2	2	3	3	4	2	2	2	3	4	4	3	2	3	3	2	1977	1	1	2	1	1	5	2	17	17043	60502	1	2	7	3	11	6	0.438538166	2	3
386750077	1	1	1	1	1	1	1	1	1	2	3	2	1	1	1	2	1	2	4	4	2	2	4	2	2	1993	1	1	2	5	8	4	5	12	12113	32565	2	2	7	4	1	2	1.092068397	3	3
386759140	2	3	3	5	5	5	5	2	3	4	4	3	3	3	3	3	3	2	3	3	4	2	3	3	3	1985	1	1	2	5	4	7	4	22	22111	71260	2	2	7	3	11	6	0.484982935	3	3
386764975	3	2	3	3	3	3	3	3	3	3	4	3	5	2	2	3	2	1	4	2	3	2	3	3	2	1982	2	1	4	5	2	5	7	25	25011	1370	1	1	2	5	1	4	0.706294531	3	3
386766113	3	3	2	1	1	2	1	1	1	4	4	1	1	1	5	2	4	2	1	2	4	4	4	4	4	1972	2	2	2	1	1	97	4	4	4013	85021	1	2	7	4	12	6
386766559	2	3	3	5	6	8	6	2	4	4	4	3	2	3	4	3	3	3	3	4	3	3	4	3	4	1976	1	1	2	5	6	2	3	39	39157	44663	1	1	1	4	1	5	0.412408763	3	3
386768246	1	2	2	1	1	5	1	1	1	2	2	3	3	3	2	3	3	4	2	3	2	3	1	4	3	1977	1	1	2	1	6	97	4	23	23011	4358	3	2	7	6	11	6	0.438538166	1	3
386770436	1	3	3	5	5	5	5	1	1	1	2	3	2	3	2	3	2	4	3	4	3	2	3	3	3	1943	2	1	1	1	5	6	1	8	8069	80525	1	1	1	2	1	2	0.958319127	3	3
386770575	3	3	3	4	3	4	5	1	2	4	4	2	3	4	3	3	2	3	4	3	1	2	3	3	2	1988	1	1	2	5	1	9	2	42	42003	15209	1	2	7	4	9	5	0.438538166	1	3
386772192	2	1	2	1	1	1	1	1	1	1	1	3	4	1	1	2	1	4	4	5	1	1	1	1	1	1974	1	1	2	5	1	5	4	12	12031	32210	1	1	1	5	1	4	0.53857136	2	3
386773307	2	3	3	2	2	5	8	1	1	3	4	3	2	2	2	2	2	2	2	2	2	2	2	2	2	1982	1	1	2	5	4	3	7	21	21043	41164	1	1	2	5	1	2	0.583015022	1	1
386773320	3	3	3	3	3	8	3	2	4	4	2	4	4	4	2	1	2	4	4	4	4	2	4	4	2	1980	1	1	2	6	1	4	6	48	48303	79414	1	1	6	4	9	6	0.404320354	1	3
386776978	3	3	2	3	3	4	6	1	1	2	3	1	3	3	3	2	2	4	4	3	1	2	1	3	3	1946	2	1	2	4	5	6	1	19	19153	50021	1	1	1	2	1	6	0.741452836	1	3
386779426	1	3	2	9	1	1	9	2	4	4	4	3	4	3	2	2	2	3	3	4	3	3	2	3	4	1950	1	5	2	3	6	2	5	17	17099	61341	1	1	2	4	11	6	2.629949191	2	3
386784558	2	3	3	2	2	2	5	1	1	2	3	2	3	3	2	2	4	3	4	3	2	3	2	4	4	1985	1	1	2	1	1	8	1	39	39049	43123	1	1	1	1	11	6
386787166	1	3	3	2	2	9	9	2	2	4	4	3	2	5	2	2	2	3	1	5	3	1	1	3	3	1977	1	1	1	1	6	7	6	21	21195	41501	1	1	2	4	1	6	0.688455784	3	3
386787510	2	3	1	5	3	5	4	1	1	2	3	3	2	2	3	2	4	2	2	4	2	2	3	4	4	1976	1	1	2	5	1	4	6	42	42129	15644	1	1	2	3	11	5	0.527182133	2	3
386789746	1	1	1	2	1	3	2	1	2	2	3	3	5	2	1	2	2	2	1	2	2	2	4	4	4	1978	1	3	1	6	1	3	1	9	9003	6106	1	1	1	2	1	6
386789965	2	3	3	3	3	3	9	3	2	3	3	2	4	3	2	2	3	4	4	4	3	3	2	4	2	1982	1	1	2	1	1	9	4	55	55079	53172	1	1	2	4	11	6	0.527182133	2	3
386792949	3	3	3	6	7	7	9	2	2	4	4	3	2	2	4	2	2	2	2	3	4	3	2	4	4	1976	1	1	2	1	1	10	7	27	27171	55301	1	1	2	5	2	5	0.527182133	2	3
386798778	3	2	2	2	2	2	2	1	1	2	3	2	4	4	2	2	2	4	2	4	2	2	1	2	2	1983	2	3	4	1	2	8	4	36	36047	11228	1	2	7	3	2	4
386801074	1	2	2	2	2	2	2	3	1	4	4	2	2	2	2	2	2	3	2	3	2	2	3	3	2	1977	1	1	2	5	2	2	6	45	45057	29720	1	1	2	4	2	5
386801232	2	3	3	7	2	2	2	3	4	2	4	2	3	3	1	1	1	1	1	4	2	1	1	1	2	1965	2	2	2	1	5	6	1	24	24003	21401	1	1	1	6	11	7	0.759525699	1	3
386801385	1	2	2	1	1	1	1	3	3	1	3	1	5	5	1	1	1	4	4	5	1	1	1	1	1	1982	2	1	2	1	7	8	6	45	45069	29512	2	2	7	6	1	6	0.440913943	2	2
386801849	3	3	2	2	2	1	3	1	1	1	2	1	5	4	2	1	1	4	3	4	3	4	1	2	2	1981	1	1	2	1	7	6	3	10	10003	19703	1	1	1	1	7	6	0.53857136	2	3
386802010	1	1	3	5	5	5	5	3	4	4	4	3	3	3	3	3	3	3	3	3	3	3	3	3	3	1981	1	1	1	3	2	97	4	26	26163	48192	3	2	7	6	11	7
386803021	2	3	3	5	5	5	5	1	1	1	3	3	2	2	3	2	2	3	3	4	3	3	4	3	3	1978	1	1	2	5	6	97	3	6	6075	94109	1	1	1	2	9	6	0.456086216	1	3
386804309	2	3	3	3	2	6	4	1	1	1	3	2	4	4	2	2	2	3	3	4	2	2	1	3	3	1988	1	1	2	1	7	2	6	8	8077	81520	1	1	2	4	11	5	0.527182133	2	3
386811998	2	3	3	5	5	2	2	3	4	2	2	3	3	3	3	3	3	3	3	3	3	3	3	3	3	1984	1	3	2	1	2	1	8	27	27053	55428	2	2	7	6	1	1	1.150896902	2	3
386813184	3	2	1	1	1	1	3	1	1	1	2	2	3	4	1	2	2	4	3	4	2	2	3	2	2	1978	1	1	2	1	1	8	4	42	42091	19438	1	1	1	2	10	4	0.412408763	2	3
386815017	1	3	3	1	3	5	2	2	4	4	4	3	1	3	4	3	3	3	1	4	3	4	4	5	4	1995	1	1	2	5	4	1	7	28	28049	39212	2	2	7	5	11	6	1.092068397	1	3
386816397	3	3	3	4	4	4	6	3	3	3	4	1	2	3	1	2	3	2	3	3	1	2	2	2	2	1975	2	1	2	1	4	97	6	41	41029	97503	1	1	2	3	11	6
386821036	3	3	2	4	3	6	9	1	2	4	2	2	4	1	2	1	1	4	4	4	4	2	2	3	2	1983	1	1	2	5	2	2	6	36	36029	14228	1	2	7	3	1	6
386822631	3	1	1	1	1	1	1	1	2	1	2	2	2	3	2	3	2	4	3	3	2	1	2	3	2	1975	2	2	4	1	6	4	2	1	1097	36617	1	1	1	3	11	5
386828872	3	3	3	1	1	1	1	3	2	3	4	1	5	5	1	1	1	5	2	1	1	1	2	1	1	1982	1	2	2	5	1	2	1	51	51710	23508	1	2	7	1	11	2	0.586294774	1	3
386831595	1	3	3	9	9	9	9	1	2	3	4	5	2	1	4	4	4	2	2	2	4	4	4	4	4	1975	1	1	2	5	1	4	4	36	25003	1247	1	1	2	3	9	6
386831881	2	3	3	3	3	3	6	1	2	2	4	2	3	4	4	2	2	4	2	4	2	3	1	4	4	1946	2	1	2	3	5	8	1	42	42045	19018	1	1	1	3	2	4	0.770850322	3	3
386834012	3	3	3	1	1	1	2	2	4	4	4	1	5	5	1	2	1	5	3	5	2	1	2	1	1	1985	1	1	2	1	1	6	4	21	21019	41102	2	2	7	3	1	1
386835605	1	2	2	5	4	7	5	1	1	1	3	2	5	5	2	2	2	5	4	5	2	2	1	4	3	1980	1	1	2	5	4	3	1	37	37169	27016	1	1	1	1	9	6
386835922	1	3	3	5	5	4	9	1	2	4	3	2	3	2	2	1	2	4	4	4	1	2	2	3	1	1974	1	1	2	1	1	10	4	23	23025	4911	1	1	2	3	11	6	0.527182133	1	3
386837510	2	2	2	2	2	4	2	1	1	1	2	1	4	4	1	1	1	4	5	4	1	1	2	2	2	1978	1	1	2	1	1	10	1	10	10005	19963	1	1	1	1	10	3	0.53857136	2	3
386838221	1	2	2	1	4	4	1	2	3	4	1	3	3	3	2	3	3	3	3	3	3	3	3	3	3	1974	1	3	1	1	6	3	5	12	12083	34482	1	1	2	4	1	5	2.032986166	1	3
386838687	3	3	3	2	2	3	2	3	3	2	4	3	3	4	2	3	2	4	4	4	2	2	2	3	2	1983	1	1	1	3	4	1	4	29	29223	63944	2	2	7	6	11	6
386838862	2	3	3	5	5	5	5	1	1	1	2	2	3	3	1	2	3	1	2	3	1	3	3	3	3	1987	1	3	2	6	1	5	1	36	36081	11375	1	1	1	1	2	6	0.9786591	2	3
386839558	2	3	3	2	5	5	5	1	1	1	3	1	3	3	5	1	4	5	2	4	4	4	1	4	3	1998	1	1	2	5	8	2	1	13	13187	30533	1	1	1	1	11	5	0.825484186	3	3
386840967	2	2	2	3	6	2	4	1	2	1	2	2	2	2	1	2	2	3	2	1	2	2	2	2	2	1975	1	1	2	5	2	3	1	19	19061	52001	1	1	1	1	2	5	0.412408763	1	3
386841968	1	3	3	3	3	6	5	1	2	3	1	2	3	2	2	2	2	4	4	4	4	2	4	3	2	2000	1	1	1	5	2	9	4	18	18051	47670	1	2	7	3	1	1	0.746636184	2	3
386842071	1	3	2	4	3	2	8	3	1	2	3	3	2	2	3	2	3	4	3	4	3	2	5	4	3	1977	1	1	2	5	1	2	6	20	20073	67045	1	1	2	6	11	6	0.527182133	2	3
386842102	2	3	3	2	2	5	2	2	2	4	3	1	4	4	2	2	2	4	4	4	2	2	2	2	2	1977	1	1	2	1	1	7	7	39	39017	45064	1	1	2	4	11	4
386842243	2	3	3	4	3	4	5	2	4	4	4	3	5	1	2	2	2	3	3	2	2	3	3	5	5	1974	1	1	2	1	7	7	6	18	18093	47446	1	1	2	3	1	4	0.527182133	1	3
386842793	3	3	2	9	9	9	9	1	1	3	3	5	1	1	1	4	2	1	2	2	2	2	2	4	4	1978	1	1	2	4	6	2	7	39	39093	44035	1	1	2	5	9	6	0.527182133	1	3
386843146	2	3	2	5	3	9	8	2	4	4	4	2	4	2	2	2	2	4	4	2	2	2	1	2	2	1954	2	1	2	1	5	4	7	4	4015	86426	1	1	2	4	1	5
386844515	1	3	2	2	2	2	3	1	1	3	3	2	4	5	1	2	2	2	1	5	2	2	2	2	3	1985	1	2	2	5	2	2	3	12	12073	32312	1	2	7	2	1	1	0.586294774	1	2
386844586	3	3	3	5	5	5	5	3	1	2	2	3	3	3	3	3	3	3	3	3	3	3	3	3	3	1979	1	1	2	1	1	3	2	54	54039	25309	1	2	7	2	9	6
386845000	2	3	3	5	5	8	7	1	1	1	4	2	4	4	2	3	2	3	4	4	2	2	2	2	2	1975	1	1	1	1	6	2	3	42	42083	16701	1	1	1	3	10	6
386847716	3	3	3	3	4	5	3	1	2	2	2	2	3	4	2	2	2	4	2	4	2	2	3	2	2	1990	1	1	2	5	1	6	6	39	39061	45140	1	1	2	4	11	5
386847746	1	3	3	3	5	7	3	1	2	2	3	3	3	3	2	2	3	2	3	3	3	3	2	4	3	1966	1	1	2	5	1	3	3	36	36013	14757	1	2	7	4	2	6	0.948579308	2	3
386849119	1	2	2	2	2	2	9	3	1	2	3	2	2	5	3	1	3	4	3	5	1	2	2	3	2	1950	2	1	2	4	5	5	1	34	34023	8857	1	1	2	6	2	6
386849972	3	3	3	9	5	5	3	1	2	1	2	1	1	1	1	1	1	2	2	3	2	1	2	2	2	1985	1	1	2	5	1	3	1	39	39171	43506	1	1	1	1	2	5	0.412408763	3	2
386851082	2	2	2	4	3	3	4	2	4	3	3	2	2	2	2	2	2	4	2	4	2	2	2	2	2	1946	1	1	2	1	5	5	5	45	45063	29054	1	1	2	4	1	2
386855027	2	3	1	1	2	5	1	1	1	1	3	3	3	3	1	2	2	3	1	4	2	2	3	3	2	1943	1	1	2	1	5	6	1	12	12086	33134	1	1	1	2	1	5
386857128	1	3	2	2	2	3	4	1	1	1	2	2	4	4	2	2	2	3	2	4	2	2	3	3	2	1999	1	1	2	1	2	97	1	42	42033	15801	1	2	7	2	11	6	0.679143648	3	3
386857280	1	2	2	3	8	9	3	2	2	4	3	2	3	4	3	3	2	3	3	4	2	4	2	3	4	1995	1	3	1	5	4	2	4	48	48215	78599	2	2	7	4	1	2	4.353285898	3	3
386859287	3	3	3	5	5	9	6	1	1	2	3	1	4	4	1	2	2	5	3	4	1	2	1	2	2	1988	2	1	2	5	1	5	4	41	41027	97031	1	2	7	3	11	6
386860370	2	3	1	1	1	1	1	1	2	1	2	1	1	5	1	1	1	1	1	5	1	1	1	1	1	1989	1	1	2	5	8	14	4	42	42047	15846	1	1	2	1	1	2	0.897557583	2	3
386860586	2	2	2	2	2	2	1	2	2	3	3	2	4	4	2	2	1	5	2	4	2	2	2	2	2	1999	1	3	2	5	8	4	1	53	53061	98026	1	1	2	5	1	1
386860618	1	3	2	4	5	5	5	1	3	3	2	3	4	2	3	1	3	4	2	5	2	3	2	5	5	1989	1	2	2	5	1	6	4	37	37051	28312	2	2	7	3	11	6
386865326	3	2	1	4	4	4	4	1	1	2	3	2	3	4	2	1	2	3	3	5	2	2	4	3	3	1997	1	2	2	5	2	5	2	45	45089	29510	2	2	7	6	3	5	1.95182603	2	1
386870261	1	1	1	2	4	4	3	1	1	1	1	1	1	1	1	1	2	2	2	2	2	2	2	1	1	1980	1	1	1	1	2	5	1	48	48453	78728	1	2	7	4	1	1	0.572694174	2	2
386870336	1	1	3	1	2	3	2	1	1	2	3	1	5	5	1	2	1	4	4	4	2	1	2	2	2	1982	1	1	4	1	7	2	2	5	5063	72534	2	1	1	3	1	3
386870559	2	3	2	3	3	3	5	2	4	4	3	1	4	5	1	1	1	5	4	5	1	1	1	1	1	1943	2	1	2	1	5	5	5	36	36063	14012	1	1	2	4	12	2	0.94779918	2	3
386870590	3	2	2	1	1	1	1	1	2	2	2	2	3	2	1	2	1	1	1	1	1	1	1	1	1	1980	2	2	3	5	6	2	1	28	28049	39209	1	1	1	4	1	1	0.604838473	2	3
[truncated: 245 more rows]
